# Supplementary material for: Age-specific biological and molecular profiling distinguishes paediatric from adult acute myeloid leukaemias
Source: Nat Commun. 2018 Dec 11;9:5280. doi: 10.1038/s41467-018-07584-1 (PMC6290074; doi:10.1038/s41467-018-07584-1)
Supplement: Supplementary file 3 — Supplementary Data 1 [file 41467_2018_7584_MOESM3_ESM.xlsx]

## Sheet: Sheet1
Ensembl_ID	Entrez_ID	Symbols	logFC.AML	AveExpr.AML	t.AML	P.Value.AML	adj.P.Val.aml	B.AML	logFC.normal	AveExpr.normal	t.normal	P.Value.normal	adj.P.Val.normal	B.normal
ENSMUSG00000032936	235604	Camkv	6.11754	-0.880986	14.2178	1.1457e-08	6.92866e-05	8.9552	2.54018	0.95565	6.99271	2.59594e-05	0.00236278	2.96944
ENSMUSG00000002006	245469	Pdzd4	3.58091	3.18067	7.75837	6.54118e-06	0.00531798	4.28866	2.1379	2.61956	5.17848	0.000328965	0.0121997	0.208053
ENSMUSG00000084964	100043643	Gm15503	3.25168	1.20836	7.83317	5.95248e-06	0.00509407	4.28545	1.84572	-0.737382	5.08086	0.000382041	0.01339	0.400339
ENSMUSG00000049625	212937	Tifab	4.6871	6.87026	6.19267	5.51103e-05	0.0166269	2.02235	1.76107	4.86316	8.30227	5.3627e-06	0.000927685	4.24823
ENSMUSG00000045322	81897	Tlr9	3.41806	4.24153	5.91975	8.2576e-05	0.0198853	1.76871	2.09867	0.0888471	3.9137	0.00253016	0.0481317	-1.54609
ENSMUSG00000085669		Gm14817	3.9572	-0.0898392	5.3654	0.000193859	0.0294984	1.02593	2.10523	-0.379684	4.18117	0.00161467	0.0355383	-1.04607
ENSMUSG00000069833	66395	Ahnak	2.69007	8.02209	5.36685	0.000193416	0.0294984	0.587119	2.53001	4.87365	4.37095	0.00118047	0.0287801	-1.39235
