# Supplementary material for: Age-specific biological and molecular profiling distinguishes paediatric from adult acute myeloid leukaemias
Source: Nat Commun. 2018 Dec 11;9:5280. doi: 10.1038/s41467-018-07584-1 (PMC6290074; doi:10.1038/s41467-018-07584-1)
Supplement: Supplementary file 4 — Supplementary Data 2 [file 41467_2018_7584_MOESM4_ESM.xlsx]

## Sheet: Sheet1
Ensembl_ID	Entrez_ID	Symbols	logFC.AML	AveExpr.AML	t.AML	P.Value.AML	adj.P.Val.aml	B.AML	logFC.normal	AveExpr.normal	t.normal	P.Value.normal	adj.P.Val.normal	B.normal
ENSMUSG00000032340	18007	Neo1	-6.50199	1.57034	-10.2087	4.01708e-07	0.000870902	6.78811	-5.09212	2.16912	-9.14842	2.13072e-06	0.000552885	5.429
ENSMUSG00000073514	623279	Dok6	-4.79875	-3.98806	-10.6544	2.56351e-07	0.000595467	6.59058	-3.16799	-1.11624	-6.13944	8.10779e-05	0.00504919	1.90691
ENSMUSG00000063531	20349	Sema3e	-7.15063	-3.18534	-9.40109	9.45651e-07	0.00140073	5.82517	-4.19598	-1.68849	-8.19652	6.04852e-06	0.000975534	4.25495
ENSMUSG00000043498	319609	9330132A10Rik	-5.51118	-3.31059	-8.88379	1.68806e-06	0.00228732	5.23174	-3.111	-0.650689	-6.8192	3.24777e-05	0.00270626	2.77677
ENSMUSG00000010461	14051	Eya4	-9.87252	0.849012	-7.97442	4.99001e-06	0.00463643	4.36103	-4.3567	0.0826972	-8.40126	4.79631e-06	0.00086512	4.57893
ENSMUSG00000032766	66066	Gng11	-3.16737	0.0474663	-7.39927	1.03809e-05	0.00709468	3.74558	-1.52643	4.45963	-7.27792	1.8107e-05	0.00185337	3.00904
ENSMUSG00000011751	80297	Sptbn4	-2.23493	0.514809	-6.95667	1.87395e-05	0.0105071	3.25199	-2.56647	2.22853	-8.64854	3.64492e-06	0.000738496	4.87548
ENSMUSG00000005339	14125	Fcer1a	-10.1243	0.949081	-6.85441	2.15546e-05	0.0108564	3.04458	-5.95839	-1.24344	-10.9416	3.70344e-07	0.000234924	6.63709
ENSMUSG00000020907	19674	Rcvrn	-6.13601	-1.7135	-6.73623	2.53812e-05	0.0114638	2.91738	-5.80517	-2.10565	-7.03024	2.47436e-05	0.00227604	2.99364
ENSMUSG00000036036	22715	Zfp57	-6.50152	-1.6068	-6.74414	2.51037e-05	0.0114638	2.87137	-1.79531	3.11813	-7.6016	1.21721e-05	0.00146964	3.56391
ENSMUSG00000020216	71912	Jsrp1	-4.92179	-1.86341	-6.56671	3.21879e-05	0.0125717	2.59123	-2.76167	-0.63909	-8.74118	3.29383e-06	0.000691027	4.88873
ENSMUSG00000042340	13019	Ctf1	-6.00598	-3.06602	-6.44301	3.83731e-05	0.0137131	2.52095	-1.50497	1.85304	-6.10689	8.48387e-05	0.00518402	1.68605
ENSMUSG00000057777	23937	Mab21l2	-9.87438	2.46866	-6.19133	5.52185e-05	0.0166269	2.17689	-6.27446	-0.206617	-8.85116	2.92377e-06	0.000639997	4.97099
ENSMUSG00000021464	26564	Ror2	-4.65816	-3.32073	-5.87081	8.88834e-05	0.0203555	1.74401	-4.49606	-1.67272	-6.50892	4.89432e-05	0.00353119	2.37203
ENSMUSG00000000690	15414	Hoxb6	-3.4013	3.20889	-5.84838	9.19432e-05	0.0204794	1.64461	-4.08579	0.734145	-7.85424	9.00206e-06	0.00121428	4.02229
ENSMUSG00000068270	208431	Shroom4	-3.76783	-1.33773	-5.40232	0.000182899	0.0294609	1.07989	-1.50012	3.32603	-4.84341	0.000552809	0.0171771	-0.430572
ENSMUSG00000024155	75178	Meiob	-4.76935	-2.25609	-5.01368	0.000340717	0.038574	0.520413	-2.83632	-1.83154	-4.60251	0.000810771	0.0219628	-0.27712
ENSMUSG00000025170	217371	Rab40b	-7.04719	0.0965185	-4.93229	0.000389175	0.0411377	0.397118	-2.19222	1.24206	-8.40237	4.79034e-06	0.00086512	4.63467
ENSMUSG00000032246	75600	Calml4	-4.53146	0.00442483	-4.89971	0.000410561	0.0414642	0.347316	-2.20358	0.341989	-5.57049	0.000182905	0.00833668	1.05952
ENSMUSG00000022610	29857	Mapk12	-2.10899	0.351869	-4.68248	0.00058868	0.0486559	-0.0103743	-2.16696	2.13414	-4.60349	0.000809487	0.0219482	-0.648248
ENSMUSG00000094797	108022	Igkv6-15	-2.75278	3.63195	-4.71175	0.000560564	0.0477789	-0.21443	-6.71615	-0.852042	-6.66847	3.95768e-05	0.00309569	2.58186
