# Supplementary material for: Age-specific biological and molecular profiling distinguishes paediatric from adult acute myeloid leukaemias
Source: Nat Commun. 2018 Dec 11;9:5280. doi: 10.1038/s41467-018-07584-1 (PMC6290074; doi:10.1038/s41467-018-07584-1)
Supplement: Supplementary file 5 — Supplementary Data 3 [file 41467_2018_7584_MOESM5_ESM.xlsx]

## Sheet: Sheet1
Ensembl_ID	Entrez_ID	Symbols	logFC	AveExpr	t	P.Value	adj.P.Val	B
ENSMUSG00000022991	16770	Lalba	8.77331	0.0585676	4.88186	0.000422797	0.0422619	0.308846
ENSMUSG00000079606	209005	Gm595	8.67743	-1.07272	5.81027	9.74009e-05	0.0212582	1.69687
ENSMUSG00000037653	243043	Kctd8	7.17882	-2.4774	5.14945	0.0002735	0.0352945	0.725887
ENSMUSG00000035566	219228	Pcdh17	6.89814	1.83452	5.39958	0.000183689	0.0294609	1.08182
ENSMUSG00000031494	170786	Cd209a	6.65325	2.66252	5.12147	0.000286113	0.0358843	0.678519
ENSMUSG00000046523	67516	Kctd4	6.35706	0.737622	5.75552	0.000105853	0.0222086	1.5749
ENSMUSG00000041797	217262	Abca9	6.34793	4.2106	5.20306	0.000250947	0.0333094	0.720224
ENSMUSG00000038143	71069	Stox2	6.15423	1.87851	5.21451	0.00024639	0.033	0.821289
ENSMUSG00000038257	110304	Glra3	6.11767	-0.593055	5.68728	0.000117488	0.0237311	1.48556
ENSMUSG00000063903	16612	Klk1	6.04343	-0.807389	5.02295	0.000335617	0.0381618	0.531241
ENSMUSG00000039410	70673	Prdm16	6.00416	-0.15427	10.0178	4.89328e-07	0.000944362	6.19492
ENSMUSG00000063177	16619	Klk1b27	5.56466	-1.22426	5.96484	7.71852e-05	0.0196724	1.84602
ENSMUSG00000017607	217169	Tns4	5.30566	2.00031	4.64069	0.000631402	0.0499591	-0.0768198
ENSMUSG00000044485	16613	Klk1b11	5.21222	-2.93736	5.04434	0.000324153	0.0374543	0.567286
ENSMUSG00000028327	74152	Stra6l	5.18029	-1.10997	5.7836	0.000101425	0.0218433	1.63148
ENSMUSG00000026458	68507	Ppfia4	5.12365	4.50991	4.72249	0.000550611	0.047622	-0.10877
ENSMUSG00000037583	23957	Nr0b2	5.11636	-2.35368	8.03275	4.64251e-06	0.00444042	4.34708
ENSMUSG00000087422		Gm13564	5.10763	-2.81288	12.8189	3.54281e-08	0.000128014	8.0271
ENSMUSG00000035273	15442	Hpse	5.10383	5.23884	5.4495	0.000169841	0.0287302	1.00721
ENSMUSG00000053613	100015211	Notumos	5.08209	-3.79637	8.37415	3.0657e-06	0.00332321	4.69048
ENSMUSG00000036412	545260	Arsi	5.00995	-1.89958	6.87857	2.0851e-05	0.0107631	3.03528
ENSMUSG00000048779	233571	P2ry6	4.9335	2.60571	4.78156	0.000499053	0.0452352	0.111837
ENSMUSG00000029330	74596	Cds1	4.93064	2.3711	4.91149	0.000402686	0.0411864	0.329381
ENSMUSG00000022899	57738	Slc15a2	4.9036	3.71577	7.3926	1.04719e-05	0.00709468	3.83303
ENSMUSG00000033427	103149	Upb1	4.85388	1.62272	6.70696	2.64368e-05	0.0116997	2.9056
ENSMUSG00000049690	210356	Nckap5	4.74135	-3.99916	5.0858	0.000303083	0.037108	0.628499
ENSMUSG00000095134	107988026	Gm21857	4.70953	0.0709617	6.96883	1.84318e-05	0.0105071	3.12558
ENSMUSG00000021708	19418	Rasgrf2	4.70592	3.04633	11.5226	1.11587e-07	0.00036288	7.89842
ENSMUSG00000110388	102632189	RP24-163M14.3	4.69806	-1.48271	5.53637	0.000148309	0.0268894	1.26627
ENSMUSG00000042988	77583	Notum	4.65628	-3.07057	5.37475	0.000191017	0.0294984	1.04532
ENSMUSG00000073568	381142	Arl14epl	4.63537	-3.52962	6.22716	5.24027e-05	0.0162299	2.21484
ENSMUSG00000098367		Gm27645	4.63038	-2.73321	8.10719	4.23629e-06	0.00417467	4.3743
ENSMUSG00000025014	21673	Dntt	4.6123	1.72214	5.74621	0.000107365	0.0223815	1.60051
ENSMUSG00000052336	13051	Cx3cr1	4.58869	5.44935	4.64558	0.000626239	0.0497929	-0.339679
ENSMUSG00000028976	56485	Slc2a5	4.56271	-2.89908	5.27855	0.000222462	0.0317301	0.909497
ENSMUSG00000031613	15446	Hpgd	4.53471	3.51912	5.34583	0.000199945	0.02988	0.909395
ENSMUSG00000050100	15372	Hmx2	4.4722	-3.83013	6.75918	2.45849e-05	0.0114638	2.87287
ENSMUSG00000027173	211896	Depdc7	4.42529	1.84235	5.46893	0.000164754	0.0286513	1.19503
ENSMUSG00000097134	68488	1110002J07Rik	4.36638	-2.18252	4.85182	0.000444261	0.0431797	0.274067
ENSMUSG00000105632		Gm43272	4.35727	-3.07205	8.1362	4.08847e-06	0.00415491	4.37213
ENSMUSG00000100060	100416155	Gm17944	4.28572	-1.96335	4.93236	0.000389129	0.0411377	0.391432
ENSMUSG00000022122	13618	Ednrb	4.28411	-2.30861	5.60698	0.000132939	0.0249919	1.369
ENSMUSG00000052631	71130	Sh2d6	4.26989	-1.76121	4.95453	0.000375252	0.0408411	0.425015
ENSMUSG00000041515	15900	Irf8	4.25421	7.18293	7.00026	1.76614e-05	0.0102562	3.16238
ENSMUSG00000085261	105244234	Gm13814	4.17571	-2.15312	5.33703	0.000202747	0.0299697	0.979946
ENSMUSG00000036606	140570	Plxnb2	4.15024	5.83941	5.60319	0.000133721	0.0249919	1.18886
ENSMUSG00000039683	330222	Sdk1	4.10521	-2.00254	5.61492	0.00013132	0.0249919	1.34672
ENSMUSG00000058740	227632	Kcnt1	4.07765	-2.35999	4.82456	0.000464728	0.0438056	0.225047
ENSMUSG00000005251	72388	Ripk4	4.0383	-4.44365	5.30939	0.000211826	0.030697	0.944144
ENSMUSG00000021423	17084	Ly86	3.92087	5.98135	5.93928	8.0193e-05	0.0198853	1.68043
ENSMUSG00000040963	11890	Asgr2	3.91861	-2.16169	4.75315	0.000523185	0.0466222	0.119021
ENSMUSG00000028654	16918	Mycl	3.8836	0.0215717	5.3744	0.000191124	0.0294984	1.04354
ENSMUSG00000034738	329416	Nostrin	3.86403	1.91749	5.2317	0.000239712	0.0325577	0.82129
ENSMUSG00000052160	104759	Pld4	3.81742	7.58379	6.56124	3.24375e-05	0.0125717	2.49868
ENSMUSG00000052485	380863	Tmem171	3.79039	-2.4462	5.56807	0.000141189	0.0259406	1.30176
ENSMUSG00000084822		Myadml2os	3.76286	-0.82843	4.9402	0.000384162	0.0409604	0.406942
ENSMUSG00000105769		Gm43351	3.67552	-3.53692	5.61181	0.000131953	0.0249919	1.35648
ENSMUSG00000082229	17954	Nap1l2	3.67014	-4.01316	4.91598	0.000399728	0.0411864	0.364392
ENSMUSG00000026807	68870	Ak8	3.65407	2.2893	6.17977	5.61608e-05	0.0167555	2.21452
ENSMUSG00000031786	330830	Drc7	3.5948	3.16088	6.93792	1.92247e-05	0.0105964	3.24617
ENSMUSG00000070509	244058	Rgma	3.50572	-4.94088	6.46335	3.72748e-05	0.01362	2.44451
ENSMUSG00000054412	215714	Gm4793	3.47073	-2.95209	4.92178	0.000395944	0.0411377	0.369148
ENSMUSG00000048970	59048	C1galt1c1	3.46371	5.87205	4.69988	0.000571796	0.0479012	-0.359399
ENSMUSG00000030659	53322	Nucb2	3.39268	4.84961	5.39077	0.000186257	0.0294984	0.892416
ENSMUSG00000040964	72754	Arhgef10l	3.37938	4.98455	5.48483	0.00016071	0.0284038	1.02028
ENSMUSG00000059873	258154	Olfr1029	3.35306	-5.10504	4.86018	0.00043817	0.0429944	0.276343
ENSMUSG00000108980		Gm45155	3.34722	-2.58754	5.33921	0.000202049	0.0299697	0.962994
ENSMUSG00000004730	13733	Adgre1	3.34438	6.52385	4.66003	0.000611237	0.0496935	-0.459231
ENSMUSG00000042129	213391	Rassf4	3.31529	6.96405	5.82295	9.55481e-05	0.0209948	1.39323
ENSMUSG00000086503	213742	Xist	3.29957	7.48375	6.70193	2.66229e-05	0.0116997	2.67025
ENSMUSG00000031838	65972	Ifi30	3.29895	6.75472	6.46907	3.6972e-05	0.01362	2.3991
ENSMUSG00000047631	103161	Apof	3.26295	-1.62778	7.46983	9.46889e-06	0.00680578	3.52363
ENSMUSG00000086656		Gm15701	3.25885	1.58583	6.53874	3.3487e-05	0.0127592	2.70724
ENSMUSG00000043051	244667	Disc1	3.2532	0.63331	5.23022	0.000240278	0.0325577	0.847039
ENSMUSG00000030660	18704	Pik3c2a	3.23506	4.63673	5.5341	0.000148834	0.0268894	1.13367
ENSMUSG00000039783	98256	Kmo	3.22707	3.23309	6.33329	4.49237e-05	0.0153781	2.40989
ENSMUSG00000098743		Gm27927	3.19954	0.43864	5.72581	0.00011076	0.0226535	1.57337
ENSMUSG00000018238	14566	Gdf9	3.15857	-0.538172	4.67263	0.00059847	0.0490635	-0.00143362
ENSMUSG00000001270	12709	Ckb	3.15719	3.89908	5.88187	8.7414e-05	0.020161	1.7194
ENSMUSG00000089762	72500	Ier5l	3.13456	1.5969	5.72668	0.000110613	0.0226535	1.56928
ENSMUSG00000052248	433424	Zeb2os	3.11122	3.78522	5.64	0.000126341	0.0247506	1.35593
ENSMUSG00000089815	328235	Gm5083	3.07545	-4.9153	5.70196	0.000114874	0.0233482	1.44914
ENSMUSG00000004952	54153	Rasa4	3.0571	5.8405	7.11484	1.51312e-05	0.00928429	3.35839
ENSMUSG00000022263	223435	Trio	3.05437	4.46752	5.447	0.000170508	0.0287302	0.998311
ENSMUSG00000067714	381810	Lpar5	3.03404	2.24757	6.00235	7.29846e-05	0.0189877	1.95555
ENSMUSG00000099312		Gm27733	2.97409	0.115209	7.5889	8.11884e-06	0.0062863	3.93389
ENSMUSG00000032359	13036	Ctsh	2.96465	7.3101	4.79286	0.000489784	0.0449689	-0.307885
ENSMUSG00000026121	20353	Sema4c	2.96167	2.08536	6.44464	3.82837e-05	0.0137131	2.58527
ENSMUSG00000027188	210622	Pamr1	2.95324	-4.31157	5.34804	0.000199248	0.02988	0.964143
ENSMUSG00000062464	677156	Cyp4f37	2.95168	-1.48461	4.80734	0.000478167	0.044302	0.185541
ENSMUSG00000066512	16622	Klk1b5	2.94971	-5.20968	7.50491	9.04778e-06	0.00680578	3.55563
ENSMUSG00000028268	55932	Gbp3	2.94732	4.92378	5.58328	0.000137903	0.0254806	1.16689
ENSMUSG00000108393		Gm45055	2.94006	1.38254	4.84863	0.000446605	0.0431797	0.249722
ENSMUSG00000083679	666937	Gm12892	2.91853	1.5676	5.59103	0.000136258	0.0253206	1.37676
ENSMUSG00000021624	17079	Cd180	2.85399	5.7105	7.91157	5.3959e-06	0.00487429	4.42033
ENSMUSG00000110575	76163	RP23-410L16.8	2.81931	3.05141	5.44974	0.000169779	0.0287302	1.09866
ENSMUSG00000000753	20317	Serpinf1	2.81045	2.42865	6.30461	4.68256e-05	0.0157169	2.3768
ENSMUSG00000020589	76820	Fam49a	2.80899	5.01814	9.59912	7.62541e-07	0.00130515	6.3863
ENSMUSG00000056130	225471	Ticam2	2.80255	3.61236	4.78859	0.000493262	0.0450586	-0.0213511
ENSMUSG00000098441	102465968	Mir6537	2.79	-1.91886	5.40531	0.000182043	0.0294609	1.03013
ENSMUSG00000052922	329547	Bpi	2.77622	-2.13239	4.86158	0.000437159	0.0429944	0.262593
ENSMUSG00000107761	69859	2010008C14Rik	2.76704	0.850872	5.50626	0.000155427	0.0277718	1.25389
ENSMUSG00000109675	640268	Nxpe1-ps	2.76158	3.85217	5.60683	0.00013297	0.0249919	1.27842
ENSMUSG00000097429	105244630	Gm26520	2.74775	-2.16194	4.71619	0.000556427	0.0477441	0.0488894
ENSMUSG00000084143	606546	Gm13400	2.66635	-5.01717	4.91895	0.000397788	0.0411864	0.350081
ENSMUSG00000104187		Gm37820	2.65402	-1.24892	5.39884	0.000183904	0.0294609	1.06945
ENSMUSG00000032737	16332	Inppl1	2.63235	4.04501	5.42774	0.000175737	0.0293074	0.987639
ENSMUSG00000038352	217151	Arl5c	2.62267	4.12288	5.09882	0.000296768	0.0366954	0.412587
ENSMUSG00000000278	74617	Scpep1	2.61487	5.63582	6.36411	4.29708e-05	0.0151892	2.31233
ENSMUSG00000040584	18671	Abcb1a	2.53222	6.24126	5.07654	0.000307662	0.037108	0.231797
ENSMUSG00000026509	12334	Capn2	2.53149	5.52261	5.73287	0.000109572	0.0226535	1.35061
ENSMUSG00000015745	67220	Plekho1	2.49844	5.36424	5.91182	8.35654e-05	0.0198853	1.63775
ENSMUSG00000030761	17921	Myo7a	2.48985	5.52837	6.15396	5.83269e-05	0.0171222	1.97756
ENSMUSG00000097328	21944	Tnfsf12	2.48049	3.82271	4.67591	0.000595184	0.0490009	-0.257975
ENSMUSG00000033949	28105	Trim36	2.45291	2.03426	5.20811	0.000248929	0.0331769	0.755468
ENSMUSG00000107428		Gm44154	2.44831	0.21304	4.88307	0.000421951	0.0422619	0.312957
ENSMUSG00000032417	69519	Rwdd2a	2.42895	1.69403	5.04373	0.000324474	0.0374543	0.529278
ENSMUSG00000019866	11630	Aim1	2.41449	4.43609	4.70541	0.00056653	0.0477789	-0.228562
ENSMUSG00000003518	72349	Dusp3	2.39061	4.04051	4.90606	0.000406297	0.0411864	0.14958
ENSMUSG00000046031	215900	Fam26f	2.37028	2.00789	5.47517	0.000163155	0.0285257	1.18856
ENSMUSG00000051344	241075	Plekhm3	2.3681	4.81683	6.79553	2.33775e-05	0.01118	2.9605
ENSMUSG00000036106	109270	Prr5	2.32925	2.76096	6.04093	6.89163e-05	0.018522	1.99269
ENSMUSG00000031642	59009	Sh3rf1	2.32766	1.67121	5.75914	0.000105269	0.0222086	1.61502
ENSMUSG00000083100	595140	Gm6044	2.25372	-4.1925	4.64764	0.000624071	0.0497929	-0.0475392
ENSMUSG00000049734	22040	Trex1	2.14868	5.56603	5.26406	0.000227652	0.0318719	0.592671
ENSMUSG00000090164	232406	BC035044	2.13468	6.32022	4.79512	0.000487947	0.044952	-0.261554
ENSMUSG00000046688	211550	Tifa	2.03864	6.1926	5.93447	8.07735e-05	0.0198853	1.60901
ENSMUSG00000016256	64138	Ctsz	2.02309	7.76151	5.27373	0.000224175	0.0318349	0.448951
ENSMUSG00000026872	24136	Zeb2	2.01507	7.1837	6.56047	3.2473e-05	0.0125717	2.48612
ENSMUSG00000024349	72512	Tmem173	2.0068	6.35433	4.98635	0.000356243	0.0395393	0.0370215
ENSMUSG00000020100	71279	Slc29a3	1.98046	5.64525	4.89566	0.000413304	0.0416119	-0.0463852
ENSMUSG00000032089	16154	Il10ra	1.97343	6.07507	4.76712	0.000511174	0.0459932	-0.281429
ENSMUSG00000108738		Gm44777	1.96809	2.89653	5.04921	0.000321596	0.0374543	0.444414
ENSMUSG00000020689	16416	Itgb3	1.933	6.57419	4.75576	0.000520922	0.0466222	-0.356055
ENSMUSG00000027293	98878	Ehd4	1.88239	6.45767	6.09401	6.37097e-05	0.0177509	1.82917
ENSMUSG00000046311	22720	Zfp62	1.86515	6.33323	8.61879	2.29453e-06	0.00270519	5.21077
ENSMUSG00000105165	102465788	Mir7686	1.85549	-5.48408	4.81775	0.000469996	0.0440469	0.212471
ENSMUSG00000037649	14998	H2-DMa	1.84562	6.4235	6.1265	6.07297e-05	0.0176333	1.87221
ENSMUSG00000101655	381792	2310040G24Rik	1.83087	1.20854	4.70479	0.000567117	0.0477789	-0.00452714
ENSMUSG00000020150	14431	Gamt	1.82066	1.62764	4.70625	0.000565739	0.0477789	-0.0318542
ENSMUSG00000034659	68539	Tmem109	1.75355	5.11486	4.82909	0.000461259	0.0437803	-0.103692
ENSMUSG00000024644	66054	Cndp2	1.73391	6.36954	5.25943	0.000229337	0.0318719	0.50844
ENSMUSG00000030844	67865	Rgs10	1.72874	5.88389	7.78797	6.3011e-06	0.00525415	4.24221
ENSMUSG00000008496	18987	Pou2f2	1.70898	5.29054	5.48126	0.000161609	0.0284083	0.954147
ENSMUSG00000006281	21745	Tep1	1.70552	6.25912	4.64799	0.000623707	0.0497929	-0.517525
ENSMUSG00000041390	16543	Mdfic	1.67644	3.67709	4.69631	0.000575212	0.0479012	-0.227043
ENSMUSG00000073755	230757	5730409E04Rik	1.66667	0.469623	4.71357	0.000558867	0.0477789	0.0279172
ENSMUSG00000010142	57916	Tnfrsf13b	1.65835	6.01065	4.84674	0.000447998	0.0431797	-0.166982
ENSMUSG00000032598	80987	Nckipsd	1.65699	4.26785	5.78874	0.000100636	0.0218179	1.49618
ENSMUSG00000047434	268880	Xxylt1	1.64141	3.90924	6.60043	3.0693e-05	0.0125717	2.73152
ENSMUSG00000015355	12506	Cd48	1.62498	6.73806	5.09448	0.00029886	0.0368141	0.208113
ENSMUSG00000017760	19025	Ctsa	1.6174	7.98946	5.44871	0.000170053	0.0287302	0.720352
ENSMUSG00000027487	66971	Cdk5rap1	1.60282	4.05653	5.91473	8.32002e-05	0.0198853	1.70184
ENSMUSG00000029772	74340	Ahcyl2	1.59142	5.14905	5.36456	0.000194116	0.0294984	0.775657
ENSMUSG00000000958	20540	Slc7a7	1.56509	3.76741	5.38412	0.000188218	0.0294984	0.932116
ENSMUSG00000026317	26889	Cln8	1.54038	5.35351	6.6132	3.01462e-05	0.0125717	2.67043
ENSMUSG00000037936	20778	Scarb1	1.51645	6.5464	7.00521	1.75431e-05	0.0102562	3.1516
