# Supplementary material for: Age-specific biological and molecular profiling distinguishes paediatric from adult acute myeloid leukaemias
Source: Nat Commun. 2018 Dec 11;9:5280. doi: 10.1038/s41467-018-07584-1 (PMC6290074; doi:10.1038/s41467-018-07584-1)
Supplement: Supplementary file 6 — Supplementary Data 4 [file 41467_2018_7584_MOESM6_ESM.xlsx]

## Sheet: Sheet1
Ensembl_ID	Entrez_ID	Symbols	logFC	AveExpr	t	P.Value	adj.P.Val	B
ENSMUSG00000069049	26908	Eif2s3y	-12.4998	0.374296	-32.9697	8.89304e-13	2.13546e-08	14.8917
ENSMUSG00000069045	26900	Ddx3y	-12.1917	0.230781	-31.8633	1.31332e-12	2.13546e-08	14.7305
ENSMUSG00000056032	193217	BC018473	-10.3063	1.95964	-7.27244	1.22651e-05	0.00797724	3.55
ENSMUSG00000056673	20592	Kdm5d	-9.49019	0.250497	-13.8794	1.49141e-08	6.92866e-05	8.78421
ENSMUSG00000068457	22290	Uty	-9.39683	-0.214831	-14.5626	8.80774e-09	6.92866e-05	9.34569
ENSMUSG00000022762	17968	Ncam2	-9.14241	-0.405497	-9.44157	9.04694e-07	0.00140073	5.75966
ENSMUSG00000029778	11517	Adcyap1r1	-9.00988	-3.1094	-11.1389	1.60071e-07	0.000434496	7.47409
ENSMUSG00000052955	71287	Cpvl	-8.98192	-1.3256	-6.56158	3.24222e-05	0.0125717	2.73494
ENSMUSG00000030228	18705	Pik3c2g	-8.70641	-1.63947	-6.89147	2.04854e-05	0.0107449	3.09752
ENSMUSG00000009588	20445	St6galnac1	-8.48278	-0.73696	-10.0093	4.9367e-07	0.000944362	6.34007
ENSMUSG00000108684	18705	Pik3c2g	-8.25563	-2.6014	-7.4571	9.62688e-06	0.00680578	3.8478
ENSMUSG00000037386	116838	Rims2	-8.24411	2.31002	-7.88664	5.56655e-06	0.00489254	4.1856
ENSMUSG00000078586	634720	Gm11735	-8.19311	-1.69376	-13.8965	1.47143e-08	6.92866e-05	9.23762
ENSMUSG00000028883	20346	Sema3a	-8.11795	-0.0847375	-4.76617	0.000511979	0.0459932	0.141711
ENSMUSG00000026904	94229	Slc4a10	-7.76048	-0.483082	-5.23747	0.000237514	0.0324536	0.855457
ENSMUSG00000047361	381260	Gm973	-7.45368	-3.19371	-6.01227	7.19145e-05	0.0189877	1.98373
ENSMUSG00000041731	226041	Pgm5	-7.41298	-1.37906	-9.39921	9.47607e-07	0.00140073	5.87937
ENSMUSG00000059481	18815	Plg	-7.41078	-2.433	-5.91123	8.36386e-05	0.0198853	1.83559
ENSMUSG00000087214	102632240	Gm15555	-7.09521	-3.75687	-6.52983	3.39123e-05	0.0127592	2.68144
ENSMUSG00000059503	258709	Olfr248	-6.75702	-3.02374	-8.75826	1.95053e-06	0.00253724	5.21685
ENSMUSG00000109076		Gm45145	-6.6141	-3.95708	-16.9424	1.65185e-09	1.7906e-05	10.3362
ENSMUSG00000024420	225207	Zfp521	-6.49981	-2.07662	-5.13431	0.000280249	0.0357399	0.701892
ENSMUSG00000099876		Gm29650	-6.4664	-2.81678	-13.1944	2.58974e-08	0.000105273	8.55566
ENSMUSG00000002324	56739	Rec8	-6.42257	1.80127	-5.0052	0.000345459	0.0387391	0.489798
ENSMUSG00000048572	226040	Tmem252	-6.05229	-2.47681	-11.1372	1.60331e-07	0.000434496	7.1548
ENSMUSG00000037578	329064	Pkd2l1	-5.97784	-3.90122	-5.18581	0.000257983	0.033829	0.780377
ENSMUSG00000052920	19091	Prkg1	-5.9503	0.370475	-5.40065	0.00018338	0.0294609	1.09953
ENSMUSG00000100009	666182	Gm7967	-5.90078	-2.53974	-5.21401	0.000246587	0.033	0.816803
ENSMUSG00000042581	210417	Thsd7b	-5.81859	-1.99719	-6.28312	4.83063e-05	0.0158679	2.31771
ENSMUSG00000031139	109904	Mcf2	-5.70972	-2.95702	-4.66483	0.000606341	0.0495433	-0.0154449
ENSMUSG00000051236	320183	Msrb3	-5.66702	0.369302	-6.19842	5.46487e-05	0.0166269	2.22682
ENSMUSG00000086236	100529079	5830418P13Rik	-5.61632	-1.50739	-6.25025	5.06694e-05	0.0159898	2.22687
ENSMUSG00000046634	171395	Pkd1l1	-5.61441	-0.973008	-5.05338	0.000319428	0.0374543	0.581303
ENSMUSG00000049176	333605	Frmpd4	-5.57936	-4.41953	-8.606	2.32919e-06	0.00270519	4.96565
ENSMUSG00000018554	53422	Ybx2	-5.55159	-2.02721	-4.95507	0.000374922	0.0408411	0.429726
ENSMUSG00000066672	258238	Olfr417	-5.52339	-3.83916	-6.09237	6.38639e-05	0.0177509	2.06768
ENSMUSG00000051811	333182	Cox6b2	-5.48206	1.72247	-4.79149	0.000490896	0.0449689	0.146074
ENSMUSG00000090202	75015	4930503B20Rik	-5.46406	-1.63556	-5.4942	0.000158376	0.0281442	1.21136
ENSMUSG00000053678	360217	Defb40	-5.39796	-1.76714	-5.14346	0.000276152	0.0354959	0.705897
ENSMUSG00000085168	102643244	Gm16252	-5.39116	-3.9739	-5.89937	8.51435e-05	0.0199199	1.79333
ENSMUSG00000024784	170458	Gpha2	-5.38898	-4.14416	-6.57648	3.17468e-05	0.0125717	2.69317
ENSMUSG00000028457	320571	Atp8b5	-5.36719	-0.28459	-5.41735	0.000178628	0.0294609	1.12403
ENSMUSG00000051509	258756	Olfr414	-5.20014	-3.48141	-5.30492	0.000213331	0.030697	0.953614
ENSMUSG00000105940		Gm42635	-5.19387	-2.4742	-5.07339	0.000309234	0.037108	0.611373
ENSMUSG00000042757	81907	Tmem108	-5.18164	1.09261	-6.7414	2.51992e-05	0.0114638	2.98138
ENSMUSG00000033900	213582	Map9	-5.14682	-0.758054	-5.45261	0.000169016	0.0287302	1.14078
ENSMUSG00000046916	68632	Myct1	-5.13287	1.09895	-4.78528	0.000495979	0.0451799	0.150624
ENSMUSG00000037884	100040882	1700017G19Rik	-5.11826	-2.73804	-7.20929	1.33369e-05	0.00850423	3.44382
ENSMUSG00000055385	671564	Rnf212	-5.08559	-1.11669	-5.26142	0.000228613	0.0318719	0.886656
ENSMUSG00000027165	68170	B230118H07Rik	-5.08132	1.19026	-7.70833	6.96965e-06	0.00552813	4.12664
ENSMUSG00000037169	18109	Mycn	-5.06054	1.85555	-5.19593	0.000253833	0.0335555	0.757824
ENSMUSG00000097633	100502764	Gm16617	-4.98339	-2.57444	-5.3688	0.000192821	0.0294984	1.04108
ENSMUSG00000024421	16774	Lama3	-4.91231	-3.3128	-5.84945	9.17944e-05	0.0204794	1.72256
ENSMUSG00000039492	381580	Ccdc27	-4.84265	-2.24958	-5.08336	0.000304282	0.037108	0.625292
ENSMUSG00000097310	320323	A930038B10Rik	-4.81318	-2.02349	-6.91353	1.98759e-05	0.0107449	3.04171
ENSMUSG00000048652	75015	Samd13	-4.76748	-0.824211	-5.12588	0.000284084	0.0358318	0.683635
ENSMUSG00000026616	12902	Cr2	-4.7649	-0.349547	-6.25414	5.03832e-05	0.0159898	2.20183
ENSMUSG00000042659	66412	Arrdc4	-4.76103	2.23736	-8.51162	2.60306e-06	0.00291902	5.11212
ENSMUSG00000041117	434130	Ccdc8	-4.75727	-0.774445	-4.81848	0.000469427	0.0440469	0.22159
ENSMUSG00000100253	67086	1700020N18Rik	-4.751	-3.81318	-6.61348	3.01344e-05	0.0125717	2.71103
ENSMUSG00000027233	67578	Patl2	-4.73849	-1.72108	-5.05866	0.000316705	0.0374543	0.578438
ENSMUSG00000029664	21789	Tfpi2	-4.73426	-4.47843	-7.30517	1.17463e-05	0.00779568	3.53213
ENSMUSG00000102184		Gm37192	-4.70605	-3.29897	-9.64983	7.22058e-07	0.00130452	5.79986
ENSMUSG00000071722	270624	Spin4	-4.69474	-3.16106	-6.61163	3.02128e-05	0.0125717	2.66303
ENSMUSG00000055643	70980	4931431F19Rik	-4.69042	-4.77087	-8.88813	1.67969e-06	0.00228732	5.13026
ENSMUSG00000097787	67188	2700046G09Rik	-4.6808	-2.8076	-5.23981	0.000236627	0.0324536	0.851542
ENSMUSG00000043773	69430	1700048O20Rik	-4.65011	-1.90046	-5.11739	0.000288001	0.0358843	0.670017
ENSMUSG00000030671	18576	Pde3b	-4.64934	5.23045	-10.6599	2.54954e-07	0.000595467	7.46021
ENSMUSG00000063687	93876	Pcdhb5	-4.64735	-3.35204	-4.8573	0.000440257	0.0429944	0.283366
ENSMUSG00000106432		Gm43259	-4.63973	-2.68797	-5.13954	0.0002779	0.03558	0.702163
ENSMUSG00000080738		Mup-ps22	-4.58898	-2.78377	-5.28508	0.000220163	0.0315406	0.90525
ENSMUSG00000021991	12294	Cacna2d3	-4.57838	-2.5672	-5.02527	0.000334357	0.0381518	0.527086
ENSMUSG00000085810	100286843	Gm16325	-4.55398	-4.39808	-7.45999	9.59075e-06	0.00680578	3.6882
ENSMUSG00000061126	320997	Cyp4f39	-4.55166	-2.78696	-4.6478	0.000623912	0.0497929	-0.0392301
ENSMUSG00000030410	13401	Dmwd	-4.49067	3.40249	-4.71665	0.000555998	0.0477441	-0.115177
ENSMUSG00000025431	11571	Crisp1	-4.46764	-3.04626	-5.01027	0.000342619	0.038574	0.5138
ENSMUSG00000106164		Gm43270	-4.46678	-2.88439	-4.98871	0.000354874	0.0395222	0.478386
ENSMUSG00000026986	140483	Hnmt	-4.43544	-2.29153	-5.55191	0.000144774	0.0264497	1.28478
ENSMUSG00000087547	78316	Platr27	-4.4257	-3.09701	-6.1065	6.25459e-05	0.0177509	2.04447
ENSMUSG00000018387	71774	Shroom1	-4.36182	-3.81417	-5.26798	0.000226235	0.0318492	0.892379
ENSMUSG00000004562	268739	Arhgef40	-4.30738	2.31064	-5.83234	9.41999e-05	0.0208393	1.68963
ENSMUSG00000032348	14860	Gsta4	-4.23506	0.0449167	-4.73407	0.000540082	0.047189	0.0818303
ENSMUSG00000100291	69652	2310069B03Rik	-4.21624	-3.74965	-5.92064	8.24657e-05	0.0198853	1.78108
ENSMUSG00000032556	107993	Bfsp2	-4.18195	-0.358698	-5.41157	0.000180258	0.0294609	1.11446
ENSMUSG00000037346	225192	Hrh4	-4.1715	-3.8568	-4.68165	0.000589497	0.0486559	0.0133733
ENSMUSG00000025094	214084	Slc18a2	-4.15013	4.17355	-5.05248	0.000319897	0.0374543	0.296274
ENSMUSG00000109398	100416477	Gm3854	-4.14827	-3.8974	-5.05272	0.000319773	0.0374543	0.573732
ENSMUSG00000074240	234421	Cib3	-3.97157	-1.37041	-4.70994	0.000562268	0.0477789	0.0546811
ENSMUSG00000109216		Gm44907	-3.94562	-3.79877	-6.84954	2.16994e-05	0.0108564	2.94361
ENSMUSG00000071553	232680	Cpa2	-3.92226	-2.99392	-5.61281	0.000131748	0.0249919	1.36338
ENSMUSG00000087501		Gm12116	-3.91426	-4.05026	-5.52334	0.000151346	0.0271922	1.24327
ENSMUSG00000040706	75986	Agmat	-3.91212	-3.13432	-6.10982	6.22409e-05	0.0177509	2.03226
ENSMUSG00000063760	268291	Rnf217	-3.88315	-3.18332	-4.84701	0.0004478	0.0431797	0.264626
ENSMUSG00000036334	242050	Igsf10	-3.84361	1.36721	-5.88946	8.64217e-05	0.0200745	1.79546
ENSMUSG00000013611	66696	Snx31	-3.83061	-2.97107	-5.40236	0.000182887	0.0294609	1.07377
ENSMUSG00000029090	70693	Adgra3	-3.75922	1.74925	-4.69568	0.00057582	0.0479012	-0.0956293
ENSMUSG00000067103	446210	AY702103	-3.71747	-4.58281	-4.90762	0.000405256	0.0411864	0.352855
ENSMUSG00000056476	329650	Med12l	-3.70887	3.47568	-5.15843	0.000269579	0.0349271	0.55244
ENSMUSG00000050390	97130	C77080	-3.69265	1.33434	-6.29672	4.73633e-05	0.0157169	2.38326
ENSMUSG00000105377		Gm43148	-3.66685	-2.97951	-5.62969	0.000128363	0.0248474	1.37937
ENSMUSG00000048206	56691	Dnajb8	-3.65213	-4.03352	-6.24396	5.11358e-05	0.0159898	2.187
ENSMUSG00000046798	64945	Cldn12	-3.62407	0.88989	-6.89284	2.0447e-05	0.0107449	3.15839
ENSMUSG00000086904	100504427	Gm13404	-3.61971	-3.89653	-5.27074	0.000225244	0.0318476	0.882409
ENSMUSG00000031661	93960	Nkd1	-3.58177	-4.51972	-4.85905	0.000438987	0.0429944	0.279517
ENSMUSG00000105985		Gm42993	-3.55095	-4.58973	-8.68581	2.12172e-06	0.00265378	4.77989
ENSMUSG00000022622	11434	Acr	-3.53082	-4.50468	-4.65005	0.000621554	0.0497929	-0.037449
ENSMUSG00000022304	64705	Dpys	-3.52261	-4.00925	-5.16443	0.000266994	0.0347306	0.72444
ENSMUSG00000035277	11878	Arx	-3.51062	-2.96942	-4.69404	0.000577407	0.0479012	0.0278925
ENSMUSG00000108362	100417362	Gm18561	-3.50741	-3.8177	-6.58932	3.1177e-05	0.0125717	2.60018
ENSMUSG00000087475	71045	4933406I18Rik	-3.48231	-3.30213	-4.8117	0.000474728	0.044109	0.202631
ENSMUSG00000086825	105246705	Gm15675	-3.43989	1.46863	-5.90421	8.45263e-05	0.0199188	1.82733
ENSMUSG00000027702	71827	Lrrc34	-3.4326	-3.93917	-4.92294	0.000395189	0.0411377	0.371182
ENSMUSG00000067924	553127	Cxx1b	-3.42406	-0.93199	-5.97755	7.57338e-05	0.0195465	1.92043
ENSMUSG00000030669	12310	Calca	-3.41121	-4.13047	-5.05779	0.000317155	0.0374543	0.569201
ENSMUSG00000021559	69635	Dapk1	-3.38232	1.93682	-5.85232	9.13984e-05	0.0204794	1.72582
ENSMUSG00000004267	13807	Eno2	-3.36945	-0.683803	-5.42912	0.000175356	0.0293074	1.13907
ENSMUSG00000102419		Gm36940	-3.36376	-4.43884	-5.04095	0.00032594	0.0374543	0.541783
ENSMUSG00000104847		Gm43177	-3.35207	-4.3541	-5.12896	0.000282679	0.0358318	0.668132
ENSMUSG00000025202	30049	Scd3	-3.34476	-3.36993	-5.91017	8.37725e-05	0.0198853	1.7463
ENSMUSG00000094694	668478	Ighv1-9	-3.3045	2.89033	-8.16038	3.96948e-06	0.00415491	4.77092
ENSMUSG00000044258	13024	Ctla2a	-3.29343	5.18601	-4.67214	0.000598961	0.0490635	-0.384538
ENSMUSG00000097107	628133	Platr6	-3.27499	-4.39623	-6.05457	6.7537e-05	0.0183025	1.92171
ENSMUSG00000054966	74071	Lmntd1	-3.27187	-4.75202	-6.02253	7.08261e-05	0.0188792	1.88074
ENSMUSG00000035473	319625	Galm	-3.27038	1.45413	-4.8393	0.000453539	0.043407	0.203483
ENSMUSG00000026994	14425	Galnt3	-3.2701	1.14529	-7.13949	1.46394e-05	0.00915526	3.50665
ENSMUSG00000027624	13821	Epb41l1	-3.26641	0.495812	-4.64668	0.000625086	0.0497929	-0.0663602
ENSMUSG00000095651		Gm21817	-3.25833	-3.8255	-5.32069	0.000208064	0.0303419	0.937285
ENSMUSG00000020926	11488	Adam11	-3.23664	2.43808	-4.73356	0.000540537	0.047189	-0.125697
ENSMUSG00000000869	16189	Il4	-3.22542	-0.671274	-5.23763	0.000237454	0.0324536	0.857531
ENSMUSG00000102036	76610	1700063K16Rik	-3.22474	-4.92635	-4.94607	0.000380491	0.0409604	0.401506
ENSMUSG00000071113	234155	Mboat4	-3.21466	-2.01161	-6.00579	7.26119e-05	0.0189877	1.84777
ENSMUSG00000103216		Gm37248	-3.21374	-5.00114	-5.66361	0.000121835	0.0242445	1.40682
ENSMUSG00000079278	545798	Tmem233	-3.2101	-4.86848	-4.74127	0.000533637	0.0471573	0.0971818
ENSMUSG00000028838	56219	Extl1	-3.18238	-2.9475	-4.83892	0.000453825	0.043407	0.242934
ENSMUSG00000040978	626870	Gm11992	-3.18028	-0.768061	-4.72989	0.000543857	0.047189	0.0830233
ENSMUSG00000022091	20410	Sorbs3	-3.14029	2.1751	-4.75304	0.000523282	0.0466222	-0.0258465
ENSMUSG00000087691	102640368	Gm15674	-3.10712	0.077765	-4.70287	0.00056894	0.0478086	0.0307849
ENSMUSG00000026679	71233	Enkur	-3.08064	-1.15706	-4.76812	0.000510319	0.0459932	0.146785
ENSMUSG00000027611	19124	Procr	-3.08057	-0.286954	-4.95691	0.000373797	0.0408411	0.415834
ENSMUSG00000043542	67306	Zc2hc1a	-3.06156	0.759967	-4.65574	0.000615657	0.0497929	-0.0870255
ENSMUSG00000027344	71313	Fsip1	-2.99424	-3.99584	-6.82503	2.24445e-05	0.010894	2.82809
ENSMUSG00000104999	74983	4930477O15Rik	-2.98933	-4.66926	-5.24718	0.000233862	0.0323626	0.829841
ENSMUSG00000097178	100504720	2310002F09Rik	-2.98266	-3.98527	-4.86933	0.000431609	0.0427924	0.286111
ENSMUSG00000108239	100502888	Gm19434	-2.98064	-1.57033	-5.76569	0.000104225	0.022153	1.51939
ENSMUSG00000108190		Gm44731	-2.97241	-3.89212	-4.65812	0.000613198	0.0497286	-0.0292178
ENSMUSG00000045004	329972	Spata21	-2.96712	-4.23573	-5.07485	0.000308501	0.037108	0.58072
ENSMUSG00000085023		Gm12744	-2.95413	-0.00127272	-4.73873	0.000535899	0.047189	0.0801138
ENSMUSG00000023911	76917	Flywch2	-2.93782	-2.05052	-5.39418	0.000185259	0.0294984	1.04638
ENSMUSG00000061947	217847	Serpina10	-2.85365	-5.22171	-5.17167	0.000263904	0.0344665	0.715166
ENSMUSG00000027204	14118	Fbn1	-2.83711	0.682824	-4.98272	0.000358359	0.0396389	0.4297
ENSMUSG00000076252	723948	Mir302b	-2.77476	-5.23989	-7.00984	1.74333e-05	0.0102562	3.01527
ENSMUSG00000072844	654820	G530011O06Rik	-2.75669	-1.71841	-4.92225	0.000395639	0.0411377	0.355179
ENSMUSG00000021211	622402	Akr1c12	-2.74738	-1.81383	-5.93865	8.02686e-05	0.0198853	1.78009
ENSMUSG00000087480	100504616	Gm15910	-2.7357	-4.73106	-6.52523	3.41344e-05	0.0127592	2.4613
ENSMUSG00000075389	100042332	2810410L24Rik	-2.67697	0.185764	-4.99391	0.000351877	0.0393232	0.465047
ENSMUSG00000021214	105349	Akr1c18	-2.61725	-5.14925	-4.88062	0.000423659	0.0422619	0.293418
ENSMUSG00000109232	108168386	Gm44577	-2.61645	-4.66648	-6.10261	6.29056e-05	0.0177509	1.94529
ENSMUSG00000043487	217700	Acot6	-2.59893	-0.174074	-4.72064	0.000552311	0.0476424	0.0482854
ENSMUSG00000029102	54426	Hgfac	-2.58457	-0.210018	-5.96271	7.74312e-05	0.0196724	1.91125
ENSMUSG00000043461	66183	Sptssb	-2.58367	-5.28742	-5.66131	0.000122266	0.0242445	1.3784
ENSMUSG00000098340		Gm27253	-2.57576	-5.29058	-6.25752	5.01363e-05	0.0159898	2.13569
ENSMUSG00000034706	432611	Dnaic2	-2.50302	-5.31154	-5.11913	0.000287193	0.0358843	0.63628
ENSMUSG00000009894	67826	Snap47	-2.4879	3.10179	-4.9261	0.000393148	0.0411377	0.208429
ENSMUSG00000106124		Gm42539	-2.48236	-5.31154	-5.66521	0.000121535	0.0242445	1.38406
ENSMUSG00000054932	11576	Afp	-2.47941	-0.735017	-4.75134	0.000524766	0.0466267	0.118786
ENSMUSG00000028556	67299	Dock7	-2.43683	0.491452	-6.29919	4.7194e-05	0.0157169	2.37466
ENSMUSG00000087217		Gm13209	-2.4283	-5.19579	-4.66308	0.000608126	0.0495646	-0.0271555
ENSMUSG00000034171	14073	Faah	-2.42597	2.94267	-5.33182	0.000204427	0.0300813	0.838115
ENSMUSG00000107009	77896	6720475M21Rik	-2.41486	-5.19579	-4.80195	0.000482457	0.0445724	0.178668
ENSMUSG00000106554		Gm43419	-2.38235	-4.78931	-4.73055	0.000543261	0.047189	0.0738054
ENSMUSG00000034926	74754	Dhcr24	-2.36591	2.69193	-4.90741	0.000405397	0.0411864	0.170544
ENSMUSG00000087616		Gm14257	-2.31975	-4.95575	-5.3867	0.000187453	0.0294984	1.01237
ENSMUSG00000107481	73903	4833403J16Rik	-2.30157	0.350149	-5.46127	0.000166741	0.0287302	1.1861
ENSMUSG00000097542		Gm26751	-2.27945	1.84475	-5.85951	9.04112e-05	0.0204794	1.71214
ENSMUSG00000052539	99470	Magi3	-2.24707	5.24927	-6.15261	5.8443e-05	0.0171222	1.9545
ENSMUSG00000088608		Gm24186	-2.22881	-5.38221	-4.91063	0.000403258	0.0411864	0.341384
ENSMUSG00000108298		Gm44226	-2.22869	-0.17245	-4.94062	0.000383899	0.0409604	0.405864
ENSMUSG00000075592	277154	Nynrin	-2.19609	2.42973	-5.3447	0.000200302	0.02988	0.881088
ENSMUSG00000024209	78625	1700061G19Rik	-2.16264	-0.403713	-5.07921	0.000306334	0.037108	0.618602
ENSMUSG00000086782	77866	E130102H24Rik	-2.13654	0.653308	-5.63055	0.000128192	0.0248474	1.43637
ENSMUSG00000024481	74574	Lvrn	-2.06081	-4.45051	-4.72956	0.000544154	0.047189	0.0769829
ENSMUSG00000031586	19663	Rbpms	-2.06049	3.46174	-6.82875	2.23296e-05	0.010894	3.05301
ENSMUSG00000042788	329831	Fam166b	-2.04068	-5.42266	-5.22004	0.00024422	0.0329544	0.789338
ENSMUSG00000067336	12168	Bmpr2	-2.03726	4.62079	-4.90569	0.000406545	0.0411864	0.00588138
ENSMUSG00000015243	11303	Abca1	-1.9095	3.96914	-4.64211	0.000629901	0.0499591	-0.320055
ENSMUSG00000026070	16182	Il18r1	-1.89306	5.08749	-5.12546	0.000284275	0.0358318	0.323725
ENSMUSG00000026883	69601	Dab2ip	-1.87949	4.35414	-6.26847	4.93448e-05	0.0159898	2.17287
ENSMUSG00000040663	56708	Clcf1	-1.86325	2.38137	-5.1876	0.000257245	0.033829	0.668256
ENSMUSG00000022180	50934	Slc7a8	-1.84042	4.71981	-5.76789	0.000103877	0.022153	1.37551
ENSMUSG00000096929	320977	A330023F24Rik	-1.80679	0.532752	-4.65258	0.000618928	0.0497929	-0.0822454
ENSMUSG00000097838	320489	C530050E15Rik	-1.74899	-0.0382216	-4.82843	0.000461766	0.0437803	0.218529
ENSMUSG00000040283	237754	Btnl9	-1.70173	3.81091	-5.35456	0.000197205	0.0298284	0.806159
ENSMUSG00000026447	240752	Pik3c2b	-1.57621	3.21388	-4.7076	0.00056447	0.0477789	-0.224563
ENSMUSG00000033318	14872	Gstt2	-1.57306	2.1449	-5.04277	0.000324976	0.0374543	0.473542
ENSMUSG00000005533	16001	Igf1r	-1.55971	6.69277	-6.07519	6.55062e-05	0.0180531	1.73359
ENSMUSG00000089715	494448	Cbx6	-1.54882	5.06373	-4.87629	0.000426692	0.0424343	-0.0698224
ENSMUSG00000024462	54393	Gabbr1	-1.50765	5.72506	-5.38221	0.000188785	0.0294984	0.692502
