# Supplementary material for: Age-specific biological and molecular profiling distinguishes paediatric from adult acute myeloid leukaemias
Source: Nat Commun. 2018 Dec 11;9:5280. doi: 10.1038/s41467-018-07584-1 (PMC6290074; doi:10.1038/s41467-018-07584-1)
Supplement: Supplementary file 7 — Supplementary Data 5 [file 41467_2018_7584_MOESM7_ESM.xlsx]

## Sheet: Sheet1
Ensembl_ID	Entrez_ID	Symbols	logFC	AveExpr	t	P.Value	adj.P.Val	B
ENSMUSG00000050666	320736	Vstm4	6.60404	-2.42831	4.18567	0.00160265	0.0353091	-0.935639
ENSMUSG00000030249	20928	Abcc9	6.10173	-2.28055	7.97895	7.77659e-06	0.0011332	4.02246
ENSMUSG00000035459	192188	Stab2	5.81074	1.54673	6.8436	3.14637e-05	0.00265087	2.79846
ENSMUSG00000086507	105242792	Adap2os	5.36072	-2.62951	4.36036	0.00120113	0.0290283	-0.647456
ENSMUSG00000041445	105450	Mmrn2	5.19678	-2.72815	7.48837	1.3967e-05	0.0015952	3.477
ENSMUSG00000060913	381485	Trim55	5.12847	-2.36676	10.1975	7.42133e-07	0.000309198	5.96152
ENSMUSG00000033825	17229	Tpsb2	5.11469	-2.34547	9.01364	2.45693e-06	0.000590881	4.99015
ENSMUSG00000061068	17227	Mcpt4	5.07165	-3.18121	11.3776	2.51024e-07	0.000181111	6.68845
ENSMUSG00000062515	11770	Fabp4	5.00124	0.485201	6.04288	9.27889e-05	0.00544774	1.76451
ENSMUSG00000097649	628004	Gm10561	4.80592	-1.13888	8.86643	2.87605e-06	0.000639672	4.93845
ENSMUSG00000026185	16011	Igfbp5	4.74176	-2.37745	8.25032	5.68848e-06	0.00095201	4.2685
ENSMUSG00000076498	100125263	Trbc2	4.72752	0.534769	7.35979	1.63575e-05	0.0017271	3.44469
ENSMUSG00000086537	56802	Nespas	4.67772	-0.990146	10.3832	6.21534e-07	0.000274412	6.24309
ENSMUSG00000027750	50706	Postn	4.57491	0.580736	6.25313	6.92796e-05	0.00449421	2.04135
ENSMUSG00000047878	239559	A4galt	4.53151	-2.65317	3.92299	0.00249066	0.0475409	-1.33776
ENSMUSG00000073164	69732	2410018L13Rik	4.50941	-0.931388	8.03854	7.25573e-06	0.00109832	4.13555
ENSMUSG00000108531		Gm45108	4.41035	-3.09203	4.14064	0.00172743	0.0372307	-0.978242
ENSMUSG00000029814	140488	Igf2bp3	4.4053	3.47421	15.4756	1.10162e-08	4.6553e-05	10.5459
ENSMUSG00000015843	20183	Rxrg	4.33685	-1.54665	7.92941	8.24035e-06	0.00117088	3.99025
ENSMUSG00000026418	21952	Tnni1	4.31457	-0.602865	10.5436	5.34409e-07	0.000260823	6.41597
ENSMUSG00000014030	18507	Pax5	4.28002	-1.27482	4.84147	0.000554494	0.0172114	0.0733227
ENSMUSG00000030283	20449	St8sia1	4.23508	0.940557	5.5645	0.000184521	0.00839743	1.04029
ENSMUSG00000076484	100125249	Trbj1-2	4.2132	-1.74835	6.89567	2.9411e-05	0.00256119	2.83679
ENSMUSG00000021730	15165	Hcn1	4.19084	-3.061	4.98685	0.000441795	0.0148004	0.310357
ENSMUSG00000022579	68453	Gpihbp1	4.18402	-3.63922	7.76628	9.99099e-06	0.00127654	3.68703
ENSMUSG00000022894	23794	Adamts5	4.13856	-2.16281	5.50302	0.000202034	0.0088017	1.04351
ENSMUSG00000030551	11819	Nr2f2	4.11392	-3.67809	6.24359	7.0195e-05	0.00453371	1.9883
ENSMUSG00000023274	12504	Cd4	4.10786	2.04545	4.79248	0.000599018	0.0182113	-0.272701
ENSMUSG00000075370	16136	Igll1	4.09273	-1.5356	3.90359	0.00257394	0.0486206	-1.40086
ENSMUSG00000057098	13591	Ebf1	4.08948	-1.14076	6.9977	2.5794e-05	0.00235498	2.97436
ENSMUSG00000021903	78754	Galnt15	4.059	-3.29891	5.60313	0.00017435	0.0081092	1.17206
ENSMUSG00000061311	19373	Rag1	4.04239	0.696697	5.68788	0.000154071	0.00757074	1.23366
ENSMUSG00000076483	100125248	Trbj1-1	3.96445	-1.01171	9.33151	1.76051e-06	0.000491283	5.37112
ENSMUSG00000034911	234395	Ushbp1	3.96099	-0.928326	6.5363	4.71798e-05	0.0034375	2.41782
ENSMUSG00000020297	18197	Nsg2	3.79964	1.2544	6.44138	5.36013e-05	0.00377488	2.24579
ENSMUSG00000106478	102640510	Gm36551	3.77287	-3.41846	4.28157	0.00136731	0.0317477	-0.745799
ENSMUSG00000028883	20346	Sema3a	3.74971	-3.84603	6.558	4.58311e-05	0.00338087	2.35142
ENSMUSG00000061353	20315	Cxcl12	3.71119	-1.78781	4.08118	0.00190792	0.0397739	-1.10262
ENSMUSG00000076490	100125262	Trbc1	3.69033	1.31521	10.1539	7.74023e-07	0.000313649	6.39354
ENSMUSG00000057606	382864	Colq	3.61091	0.263576	5.05743	0.000396082	0.0137679	0.318957
ENSMUSG00000049109	210757	Themis	3.55735	-2.14447	4.7471	0.000643644	0.0190543	-0.0522788
ENSMUSG00000065408	723895	Mir31	3.55631	-3.52716	6.8662	3.05541e-05	0.00261185	2.71845
ENSMUSG00000095668	100125246	Trbd1	3.54767	-3.5319	7.41301	1.53186e-05	0.00167829	3.31236
ENSMUSG00000073008	213439	Gpr174	3.53938	0.180702	5.0018	0.000431668	0.01456	0.238109
ENSMUSG00000054618	791287	Gm9951	3.52263	-2.86536	5.78928	0.000133059	0.00696641	1.4239
ENSMUSG00000025083	226250	Afap1l2	3.47527	-4.0105	4.25185	0.00143611	0.032653	-0.780794
ENSMUSG00000056758	15364	Hmga2	3.4656	5.08153	14.1568	2.75133e-08	6.43194e-05	9.70814
ENSMUSG00000076487	100125252	Trbj1-5	3.45818	-2.24081	4.34319	0.00123545	0.0295879	-0.671765
ENSMUSG00000059280	22363	Vpreb2	3.41712	-3.43534	5.11423	0.00036294	0.0129325	0.492778
ENSMUSG00000045569	17200	Mc2r	3.39614	-1.85217	4.79377	0.0005978	0.0181929	0.0135955
ENSMUSG00000020279	16199	Il9r	3.39566	0.548244	7.82789	9.28673e-06	0.00123744	3.99381
ENSMUSG00000000782	21414	Tcf7	3.38279	2.79005	14.1923	2.68161e-08	6.43194e-05	9.68152
ENSMUSG00000040249	16971	Lrp1	3.35973	4.75158	3.95999	0.00233951	0.0455296	-2.05421
ENSMUSG00000058254	21912	Tspan7	3.35545	-1.88335	4.37211	0.00117822	0.0287565	-0.634795
ENSMUSG00000025978	74013	Rftn2	3.33571	2.15748	13.8147	3.53317e-08	6.74034e-05	9.3603
ENSMUSG00000014813	20855	Stc1	3.28297	-4.08171	6.04159	9.29573e-05	0.00544774	1.7105
ENSMUSG00000028217	12557	Cdh17	3.24785	-2.01099	7.16295	2.09121e-05	0.0020282	3.12921
ENSMUSG00000031871	12562	Cdh5	3.22142	-0.728034	5.02845	0.000414217	0.0141652	0.336481
ENSMUSG00000103367		Gm38158	3.20202	1.86775	9.58991	1.35155e-06	0.000434317	5.87499
ENSMUSG00000100426	100043070	Gm4208	3.18052	-3.70564	5.403	0.000234414	0.00968464	0.88947
ENSMUSG00000076489	100125254	Trbj1-7	3.17925	-2.53728	5.26913	0.000286652	0.011231	0.714908
ENSMUSG00000076497	100125261	Trbj2-7	3.17772	-3.41529	4.68306	0.000712673	0.0202625	-0.132929
ENSMUSG00000031825	78892	Crispld2	3.14515	0.445213	4.62948	0.000776426	0.0213486	-0.381731
ENSMUSG00000076494	100125257	Trbj2-3	3.12692	-4.13822	5.26489	0.000288495	0.0112883	0.694478
ENSMUSG00000050578	17386	Mmp13	3.12351	-3.75391	6.24916	6.96593e-05	0.00450895	1.9745
ENSMUSG00000024501	22240	Dpysl3	3.08978	-2.68032	3.98312	0.00224988	0.0444836	-1.22776
ENSMUSG00000063804	380669	Lin28b	3.07337	0.446497	5.87717	0.000117315	0.00647533	1.50413
ENSMUSG00000085511	100503797	Gm11738	3.04885	-2.05489	7.13517	2.16579e-05	0.00206666	3.0938
ENSMUSG00000057337	53374	Chst3	3.03617	-1.36677	4.84015	0.000555649	0.017216	0.0743801
ENSMUSG00000090818	100125260	Trbj2-6	3.036	-3.8102	4.22634	0.00149803	0.0334946	-0.820202
ENSMUSG00000090191	320626	9230105E05Rik	2.99978	-1.47008	6.40228	5.65132e-05	0.00392422	2.23954
ENSMUSG00000076492	100125255	Trbj2-1	2.99464	-3.4259	4.96501	0.000457051	0.015191	0.279176
ENSMUSG00000013076	75723	Amotl1	2.97758	-2.46018	5.02432	0.000416869	0.0142067	0.363722
ENSMUSG00000036330	110877	Slc18a1	2.97724	1.63824	4.75786	0.000632752	0.0188935	-0.318425
ENSMUSG00000005397	18073	Nid1	2.96238	-0.982276	4.28258	0.00136504	0.0317446	-0.811503
ENSMUSG00000025089	14585	Gfra1	2.94854	-0.0528459	5.84483	0.000122863	0.00670125	1.48575
ENSMUSG00000018593	20692	Sparc	2.93816	1.15127	4.32852	0.00126557	0.0301102	-0.959715
ENSMUSG00000029306	15891	Ibsp	2.93459	-3.82214	4.75526	0.00063537	0.0189083	-0.0255082
ENSMUSG00000019997	14219	Ctgf	2.90767	-1.95047	5.70431	0.000150439	0.00746668	1.32
ENSMUSG00000026170	104086	Cyp27a1	2.90732	3.29991	9.35763	1.71363e-06	0.000489303	5.58127
ENSMUSG00000037922	242248	Bank1	2.9063	0.763546	4.78051	0.000610466	0.0184644	-0.181066
ENSMUSG00000016179	215303	Camk1g	2.87106	-2.72167	5.64002	0.000165194	0.00791992	1.22427
ENSMUSG00000073940	15130	Hbb-bt	2.87051	3.3726	10.0306	8.72416e-07	0.000335155	6.2645
ENSMUSG00000026450	71884	Chit1	2.86237	-3.6876	4.74156	0.000649327	0.0191122	-0.0455112
ENSMUSG00000032528	22354	Vipr1	2.86229	-0.228803	4.23447	0.001478	0.0333236	-0.959166
ENSMUSG00000076488	100125253	Trbj1-6	2.86043	-1.97782	6.41385	5.56345e-05	0.00388143	2.24111
ENSMUSG00000027985	16842	Lef1	2.8481	-2.50341	3.97898	0.00226567	0.0446805	-1.23801
ENSMUSG00000103586		5830405F06Rik	2.8468	-0.469741	4.34646	0.00122882	0.0294568	-0.754385
ENSMUSG00000021758	13206	Ddx4	2.8463	2.95899	4.91654	0.000492923	0.0161118	-0.235498
ENSMUSG00000029248	71868	Thegl	2.84045	-4.27714	4.6279	0.000778392	0.0213596	-0.212475
ENSMUSG00000023132	14938	Gzma	2.81806	-3.91426	4.74767	0.000643058	0.0190543	-0.0367822
ENSMUSG00000053846	16891	Lipg	2.80036	-2.63665	4.46818	0.00100731	0.0257317	-0.465482
ENSMUSG00000028364	21923	Tnc	2.79378	-4.30859	5.57254	0.000182353	0.00833668	1.10401
ENSMUSG00000004151	14009	Etv1	2.77174	-0.831691	4.13818	0.00173452	0.0372883	-1.05993
ENSMUSG00000009185	20307	Ccl8	2.74746	-4.33308	4.47385	0.000998059	0.0255394	-0.441097
ENSMUSG00000051375	75599	Pcdh1	2.72887	-3.38385	4.41805	0.00109298	0.0274346	-0.530079
ENSMUSG00000030474	83382	Siglece	2.70285	0.733845	5.77481	0.000135859	0.00697415	1.33087
ENSMUSG00000040165	170776	Cd209c	2.67334	-4.37196	4.33904	0.00124388	0.0296736	-0.643988
ENSMUSG00000086999	73303	Bcas1os2	2.6644	-3.98216	5.61762	0.000170691	0.00801238	1.16616
ENSMUSG00000087400	100379605	Gm15270	2.66079	-2.71161	4.16528	0.00165794	0.0361296	-0.934544
ENSMUSG00000031955	12927	Bcar1	2.65296	-2.82415	4.767	0.000623653	0.0187387	-0.0111904
ENSMUSG00000098535		Gm27869	2.60734	-4.40895	5.48574	0.000207269	0.00891168	0.98766
ENSMUSG00000105813		Gm42928	2.6041	1.69004	12.9723	6.70334e-08	8.79699e-05	8.73647
ENSMUSG00000033508	67855	Asprv1	2.59148	-1.29094	4.872	0.000528524	0.0167608	0.12029
ENSMUSG00000015314	30925	Slamf6	2.59071	0.668819	5.62572	0.000168681	0.00797327	1.11616
ENSMUSG00000098026		Gm27014	2.59006	-4.01834	5.27492	0.000284152	0.0111627	0.706955
ENSMUSG00000031881	12556	Cdh16	2.58968	-4.41459	5.68871	0.000153886	0.00757074	1.25321
ENSMUSG00000019929	13179	Dcn	2.57913	-4.40895	4.40433	0.00111774	0.0278549	-0.545222
ENSMUSG00000038587	83397	Akap12	2.57647	0.235938	7.922	8.31225e-06	0.00117088	4.09888
ENSMUSG00000071226	330409	Cecr2	2.5593	0.0897411	4.81447	0.000578581	0.0176991	-0.0640754
ENSMUSG00000029658	381693	Wdr95	2.54337	-4.04415	4.5117	0.000938646	0.0244635	-0.384798
ENSMUSG00000053931	71994	Cnn3	2.52754	5.02846	14.0869	2.89432e-08	6.43194e-05	9.65191
ENSMUSG00000103395	780886	Ighv1-27	2.51798	-1.32995	4.49503	0.000964345	0.0249813	-0.458092
ENSMUSG00000107079	102639307	Gm35648	2.49919	-4.06864	4.52297	0.000921687	0.0240834	-0.367943
ENSMUSG00000004891	18008	Nes	2.45207	0.788195	6.44879	5.30676e-05	0.00376449	2.26382
ENSMUSG00000059493	195727	Nhs	2.45154	-1.829	4.3492	0.00122331	0.0294066	-0.66863
ENSMUSG00000048251	58208	Bcl11b	2.45145	-0.574927	6.89075	2.95983e-05	0.00256119	2.87108
ENSMUSG00000102600		Gm37266	2.44476	-0.929357	5.47495	0.00021061	0.00898997	0.993052
ENSMUSG00000106664	100416138	Gm17936	2.43649	1.79272	7.10901	2.23863e-05	0.00211138	3.06273
ENSMUSG00000036172	74603	Cd200r3	2.4335	-0.175464	4.68697	0.000708238	0.020228	-0.244077
ENSMUSG00000075297	667281	H60b	2.42718	-3.12922	4.57312	0.000850025	0.0227553	-0.297278
ENSMUSG00000092216	100502736	Gm19345	2.42304	-0.0318728	4.36864	0.00118494	0.0288254	-0.770064
ENSMUSG00000086395	399633	A630014C17Rik	2.41391	-2.72591	5.59564	0.000176275	0.00813478	1.1625
ENSMUSG00000052374	11472	Actn2	2.40902	0.208445	3.88397	0.0026611	0.049715	-1.60385
ENSMUSG00000003206	50498	Ebi3	2.40091	5.01218	8.76055	3.22515e-06	0.000684194	4.78077
ENSMUSG00000036862	233651	Dchs1	2.38313	-0.407219	4.27157	0.00139005	0.0320992	-0.890451
ENSMUSG00000006403	240913	Adamts4	2.36645	-3.02229	4.11481	0.00180353	0.0382988	-1.00395
ENSMUSG00000031661	93960	Nkd1	2.35393	-0.883294	5.24949	0.0002953	0.0114687	0.663405
ENSMUSG00000074607	269389	Tox2	2.35203	-0.650302	5.63523	0.000166354	0.00793091	1.21118
ENSMUSG00000006542	241113	Prkag3	2.34839	-2.38922	5.59614	0.000176146	0.00813478	1.16788
ENSMUSG00000001119	12833	Col6a1	2.32859	-4.14883	4.4759	0.000994744	0.0254987	-0.43802
ENSMUSG00000030785	12862	Cox6a2	2.32723	0.654792	5.51852	0.000197456	0.00862771	0.954723
ENSMUSG00000003882	16197	Il7r	2.31687	1.77126	4.8679	0.00053194	0.0168163	-0.175437
ENSMUSG00000061171	320106	Slc38a11	2.30277	-2.49893	4.00044	0.00218515	0.0435362	-1.19947
ENSMUSG00000059994	229499	Fcrl1	2.28452	1.50215	4.64978	0.000751594	0.0209942	-0.494877
ENSMUSG00000021876	58809	Rnase4	2.27683	2.45868	4.51655	0.000931307	0.0242937	-0.840563
ENSMUSG00000089959		Gm16268	2.27054	-2.19773	4.37281	0.00117687	0.0287565	-0.620214
ENSMUSG00000103735		Gm38317	2.2671	0.454188	4.02364	0.00210145	0.0422303	-1.40151
ENSMUSG00000051590	22625	Map3k19	2.25413	-0.604625	5.0637	0.000392272	0.0136837	0.370329
ENSMUSG00000085668	102638706	Gm35202	2.25353	-2.89649	4.01291	0.00213973	0.042796	-1.16733
ENSMUSG00000107558	70265	2010109P13Rik	2.25055	-4.58126	5.22516	0.000306403	0.0116873	0.634413
ENSMUSG00000102535	629904	Ighv1-41	2.24966	-1.87556	4.32163	0.00127999	0.0303392	-0.709908
ENSMUSG00000106022		Gm42929	2.23621	-0.749712	4.65523	0.000745067	0.0208753	-0.248479
ENSMUSG00000097458	102638818	Gm26697	2.22939	-1.85882	4.88717	0.000516103	0.0166068	0.156672
ENSMUSG00000017950	15378	Hnf4a	2.21593	5.40021	8.01166	7.48582e-06	0.00111837	3.85841
ENSMUSG00000043017	19222	Ptgir	2.21288	2.35337	7.12813	2.18515e-05	0.00207842	3.03593
ENSMUSG00000022817	16419	Itgb5	2.21274	3.86378	4.39644	0.00113225	0.0280648	-1.23233
ENSMUSG00000094910	268595	D430019H16Rik	2.19507	-1.23089	4.40349	0.00111928	0.0278698	-0.610727
ENSMUSG00000104082	633522	Gm7115	2.19245	-4.21647	3.96278	0.00232852	0.0454352	-1.22407
ENSMUSG00000102991	780892	Ighv1-40	2.17499	-3.82936	3.99789	0.00219456	0.0436566	-1.17179
ENSMUSG00000097077	100504333	Gm16712	2.17215	3.55424	7.41829	1.52194e-05	0.00167363	3.29117
ENSMUSG00000044461	219134	Shisa2	2.16551	0.294819	6.89042	2.96111e-05	0.00256119	2.86391
ENSMUSG00000099459		Gm28556	2.16017	-4.23034	4.25975	0.00141746	0.0324911	-0.764379
ENSMUSG00000056215	74354	Lrguk	2.14853	-2.25282	5.18305	0.000326678	0.0121553	0.592514
ENSMUSG00000031616	13617	Ednra	2.12371	-2.16374	4.06246	0.00196875	0.0404147	-1.11045
ENSMUSG00000079671	72481	2610203C22Rik	2.11598	-2.183	4.02386	0.00210067	0.0422303	-1.17176
ENSMUSG00000059325	74318	Hopx	2.11142	0.634409	5.23688	0.000301003	0.011624	0.528922
ENSMUSG00000076757	107576	Tcrg-C4	2.10531	-0.197234	5.98561	0.000100581	0.00576606	1.6816
ENSMUSG00000037759	19217	Ptger2	2.09463	2.40182	9.54966	1.40784e-06	0.000437378	5.81786
ENSMUSG00000088891		Gm22516	2.09205	-4.65951	4.04881	0.00201438	0.0410638	-1.08773
ENSMUSG00000042286	192187	Stab1	2.08671	2.02085	5.90105	0.00011339	0.00637191	1.37617
ENSMUSG00000039032	116732	Tsga13	2.0707	-4.67338	5.02255	0.000418016	0.014213	0.353138
ENSMUSG00000089709		Gm16262	2.0707	-4.67338	5.02255	0.000418016	0.014213	0.353138
ENSMUSG00000102951		Gm37216	2.06102	-4.67338	4.37313	0.00117627	0.0287565	-0.591488
ENSMUSG00000026285	18566	Pdcd1	2.05248	-0.931773	6.36225	5.96718e-05	0.00407445	2.20077
ENSMUSG00000024798	15566	Htr7	2.0447	-1.89026	4.13859	0.00173334	0.0372883	-0.998481
ENSMUSG00000103290	780884	Ighv1-23	2.03689	1.24241	4.69814	0.00069575	0.0199428	-0.388842
ENSMUSG00000032556	107993	Bfsp2	2.0282	1.38693	5.22209	0.000307835	0.0117099	0.424036
ENSMUSG00000031137	14168	Fgf13	2.02584	0.469837	7.21732	1.95313e-05	0.00196884	3.26681
ENSMUSG00000082323	635093	Gm15314	2.00837	-4.70483	4.53753	0.000900243	0.0237133	-0.345927
ENSMUSG00000022996	22410	Wnt10b	1.99524	0.37195	4.00362	0.00217348	0.043383	-1.43233
ENSMUSG00000055235	269633	Wdr86	1.99197	2.95152	7.22928	1.9241e-05	0.00194921	3.10546
ENSMUSG00000042757	81907	Tmem108	1.98301	0.441402	7.33792	1.68065e-05	0.00175152	3.41491
ENSMUSG00000034427	217328	Myo15b	1.9717	3.42568	8.44329	4.57571e-06	0.000844951	4.54664
ENSMUSG00000042671	67792	Rgs8	1.96967	2.06641	7.88981	8.63252e-06	0.00118771	4.00337
ENSMUSG00000032864	19374	Rag2	1.95344	1.93404	6.32736	6.25787e-05	0.00414126	1.99266
ENSMUSG00000021263	70059	Degs2	1.93042	2.41399	4.86214	0.000536767	0.0169318	-0.275543
ENSMUSG00000030208	13730	Emp1	1.91813	4.38018	6.5534	4.61139e-05	0.00338485	2.03941
ENSMUSG00000055069	270160	Rab39	1.90907	-0.710596	3.9957	0.00220269	0.0437594	-1.32108
ENSMUSG00000058153	56747	Sez6l	1.89216	-1.19307	4.72374	0.000667972	0.0194481	-0.11543
ENSMUSG00000100502		Gm28286	1.88331	-4.7655	4.41668	0.00109543	0.0274608	-0.525885
ENSMUSG00000026415	64435	Fcamr	1.88128	-4.7655	4.27976	0.0013714	0.0318175	-0.732472
ENSMUSG00000004837	71520	Grap	1.87818	1.6244	4.44544	0.00104526	0.0264724	-0.855449
ENSMUSG00000087090	330677	Nctc1	1.87814	-4.7655	4.06961	0.0019453	0.040179	-1.05485
ENSMUSG00000039115	104099	Itga9	1.87469	4.1519	7.63034	1.17572e-05	0.00143124	3.49452
ENSMUSG00000032503	74100	Arpp21	1.87318	2.61955	5.43549	0.000223328	0.00934515	0.602373
ENSMUSG00000068220	16852	Lgals1	1.86674	6.012	5.62551	0.000168732	0.00797327	0.5134
ENSMUSG00000037224	231125	Zfyve28	1.86196	-0.53464	3.88725	0.00264632	0.0494822	-1.52149
ENSMUSG00000032380	13143	Dapk2	1.858	0.33868	4.76765	0.000623019	0.0187387	-0.176386
ENSMUSG00000043336	78749	Filip1l	1.84167	2.55871	3.95887	0.00234393	0.0455673	-1.81069
ENSMUSG00000033227	22420	Wnt6	1.84154	-0.5439	5.24382	0.000297852	0.0115324	0.632
ENSMUSG00000097705	102637787	Gm26740	1.83538	-0.529825	5.23064	0.000303864	0.0116735	0.611359
ENSMUSG00000031553	11497	Adam3	1.83031	-1.33124	4.62616	0.000780566	0.0213796	-0.258242
ENSMUSG00000021262	14026	Evl	1.82849	4.0728	5.43001	0.000225157	0.00938206	0.411559
ENSMUSG00000092683		Gm25747	1.79371	-0.428026	5.43974	0.00022192	0.00931152	0.913475
ENSMUSG00000036928	50878	Stag3	1.76705	3.82454	8.09015	6.83498e-06	0.00104219	4.09099
ENSMUSG00000004328	53417	Hif3a	1.75426	4.52674	6.79595	3.34773e-05	0.00277393	2.35661
ENSMUSG00000051361	77883	6030498E09Rik	1.74141	-0.234174	5.28799	0.0002786	0.0109591	0.675713
ENSMUSG00000029581	14086	Fscn1	1.73542	3.36342	4.15071	0.00169868	0.0367314	-1.59729
ENSMUSG00000046774	382231	8030474K03Rik	1.70634	-0.812944	4.39639	0.00113233	0.0280648	-0.660783
ENSMUSG00000022659	14525	Gcsam	1.70523	1.9269	5.88109	0.00011666	0.00647533	1.3506
ENSMUSG00000052303	381886	Mrgpra6	1.69795	-4.85763	4.09843	0.00185362	0.0390541	-1.00982
ENSMUSG00000081852		Gm12281	1.69795	-4.85763	4.09843	0.00185362	0.0390541	-1.00982
ENSMUSG00000081831	664918	Gm7405	1.69795	-4.85763	4.09843	0.00185362	0.0390541	-1.00982
ENSMUSG00000045672	373864	Col27a1	1.682	-0.746535	3.9464	0.00239388	0.0463134	-1.4024
ENSMUSG00000026768	241226	Itga8	1.68082	-1.01771	3.98535	0.00224146	0.0443805	-1.31021
ENSMUSG00000030616	83671	Sytl2	1.6615	-0.181211	4.06844	0.00194912	0.040179	-1.26259
ENSMUSG00000021983	50769	Atp8a2	1.66054	1.28128	5.46113	0.000214974	0.00907154	0.795316
ENSMUSG00000028664	13844	Ephb2	1.65477	3.68266	5.28888	0.000278224	0.0109589	0.235218
ENSMUSG00000040183	140577	Ankrd6	1.63856	3.10016	4.38038	0.00116238	0.0285821	-1.17152
ENSMUSG00000043931	231932	Gimap7	1.63279	1.95916	4.38681	0.0011502	0.0283771	-1.00311
ENSMUSG00000074892	93961	B3galt5	1.62658	-0.0893191	4.88711	0.000516158	0.0166068	0.0496903
ENSMUSG00000042807	329152	Hecw2	1.60461	-1.88188	4.14794	0.00170652	0.036874	-0.981998
ENSMUSG00000030579	22177	Tyrobp	1.6034	5.20626	5.18054	0.000327933	0.0121867	-0.114343
ENSMUSG00000020937	72469	Plcd3	1.60215	0.109563	4.1961	0.00157512	0.0348854	-1.08486
ENSMUSG00000021719	52882	Rgs7bp	1.60176	2.15809	4.25696	0.00142401	0.0325548	-1.25001
ENSMUSG00000026482	19731	Rgl1	1.59247	4.96184	4.85474	0.000543048	0.0170168	-0.61704
ENSMUSG00000072115	11727	Ang	1.57924	0.98343	3.91971	0.00250456	0.0477675	-1.6621
ENSMUSG00000104594		Gm24022	1.57723	-0.128685	5.07157	0.000387541	0.0135506	0.337956
ENSMUSG00000037913	243025	Tmem156	1.57331	1.48826	5.64282	0.00016452	0.00791328	1.04476
ENSMUSG00000027875	15360	Hmgcs2	1.56911	-0.884065	3.91626	0.00251923	0.0479855	-1.43982
ENSMUSG00000030789	16411	Itgax	1.56561	2.26361	5.47982	0.000209096	0.00895544	0.709016
ENSMUSG00000048489	213393	8430408G22Rik	1.5536	1.17755	4.85	0.000547104	0.0170536	-0.145632
ENSMUSG00000103753	628919	Gm6934	1.54912	-1.27612	4.0277	0.00208713	0.0420568	-1.21868
ENSMUSG00000096883	435145	Shisa8	1.53873	4.32297	4.49445	0.000965251	0.0249813	-1.14286
ENSMUSG00000097352	606736	C920009B18Rik	1.5318	1.98362	5.83805	0.000124061	0.00671547	1.27859
ENSMUSG00000095105	171211	Edaradd	1.51518	0.173831	3.91408	0.00252857	0.0481317	-1.56722
ENSMUSG00000020092	27355	Pald1	1.50593	1.59304	4.09693	0.00185829	0.0390968	-1.44458
ENSMUSG00000049539	80838	Hist1h1a	1.50398	1.60844	5.02978	0.000413363	0.0141652	0.087952
