# Supplementary material for: Age-specific biological and molecular profiling distinguishes paediatric from adult acute myeloid leukaemias
Source: Nat Commun. 2018 Dec 11;9:5280. doi: 10.1038/s41467-018-07584-1 (PMC6290074; doi:10.1038/s41467-018-07584-1)
Supplement: Supplementary file 8 — Supplementary Data 6 [file 41467_2018_7584_MOESM8_ESM.xlsx]

## Sheet: Sheet1
Ensembl_ID	Entrez_ID	Symbols	logFC	AveExpr	t	P.Value	adj.P.Val	B
ENSMUSG00000076612	404711	Ighg2c	-11.3484	1.63635	-5.77519	0.000135786	0.00697415	1.41357
ENSMUSG00000076613	16016	Ighg2b	-10.888	2.44583	-4.35453	0.00121266	0.0292114	-0.735575
ENSMUSG00000016995	17183	Matn4	-10.2465	-0.463626	-12.7026	8.29368e-08	9.43598e-05	7.86249
ENSMUSG00000096715	626347	Igkv3-4	-9.39456	-0.90967	-6.89953	2.92646e-05	0.00256119	2.86441
ENSMUSG00000031870	18667	Pgr	-8.66474	0.426842	-9.54158	1.41943e-06	0.000437378	5.60818
ENSMUSG00000094420	692165	Igkv10-96	-8.60543	1.34167	-5.0352	0.000409915	0.0140669	0.332388
ENSMUSG00000017007	19668	Rbpjl	-8.28061	-1.44528	-13.1468	5.85294e-08	8.79699e-05	8.05156
ENSMUSG00000076587	108024	Igkv6-20	-8.04622	-1.18461	-7.52982	1.32789e-05	0.00155258	3.58516
ENSMUSG00000095351	626583	Igkv3-2	-8.03919	-1.59896	-3.96473	0.00232086	0.045367	-1.3143
ENSMUSG00000078117	791396	Gm16485	-7.74885	-1.70882	-12.5505	9.36892e-08	9.64505e-05	7.68058
ENSMUSG00000036192	225998	Rorb	-7.70834	-1.73472	-14.0176	3.04409e-08	6.43194e-05	8.47632
ENSMUSG00000020609	238055	Apob	-7.65648	-0.967781	-14.2807	2.51656e-08	6.43194e-05	8.66802
ENSMUSG00000100459	545363	Gm5833	-7.55284	-1.02061	-12.9713	6.70868e-08	8.79699e-05	7.96817
ENSMUSG00000076514	667435	Igkv17-121	-7.54516	-1.42895	-7.71774	1.05864e-05	0.00134402	3.78448
ENSMUSG00000076666	629826	Ighv14-4	-7.12795	-2.04199	-7.32171	1.71476e-05	0.0017674	3.33646
ENSMUSG00000094117	667914	Igkv3-12	-7.08622	-2.05728	-9.23453	1.94707e-06	0.000518884	5.24274
ENSMUSG00000022494	72555	Shisa9	-7.00107	-1.49861	-7.6644	1.12851e-05	0.00139676	3.72319
ENSMUSG00000059027	319743	9630013D21Rik	-6.86752	0.495523	-20.5504	5.7485e-10	1.70046e-05	11.2642
ENSMUSG00000092083	98741	Kcnb2	-6.86201	-2.14826	-8.39079	4.85304e-06	0.000870046	4.45362
ENSMUSG00000032372	18828	Plscr2	-6.85186	1.13114	-11.8942	1.60935e-07	0.000153569	7.56729
ENSMUSG00000102364	640506	Ighv8-5	-6.8267	-2.16734	-7.34599	1.66393e-05	0.00174541	3.35963
ENSMUSG00000095210	641178	Ighv5-9-1	-6.72167	-2.21864	-5.5976	0.000175769	0.00813478	1.17476
ENSMUSG00000078612	242594	1700024P16Rik	-6.66541	-2.25979	-7.81641	9.41374e-06	0.00124457	3.86551
ENSMUSG00000054128	15033	H2-T3	-6.65332	-0.940947	-9.23836	1.9393e-06	0.000518884	5.29006
ENSMUSG00000096459	780825	Ighv9-3	-6.6016	-0.597646	-4.83997	0.000555805	0.017216	0.0597812
ENSMUSG00000076652	629822	Ighv7-3	-6.57308	-1.52036	-8.16826	6.24744e-06	0.000991151	4.24764
ENSMUSG00000094088	380823	Ighv1-64	-6.52588	-0.644342	-5.77589	0.000135649	0.00697415	1.41846
ENSMUSG00000076556	235952	Igkv4-57	-6.46549	-0.629077	-5.55296	0.00018768	0.00846303	1.10755
ENSMUSG00000027803	97064	Wwtr1	-6.40106	0.197135	-9.20321	2.0118e-06	0.000531348	5.3206
ENSMUSG00000046593	320500	Tmem215	-6.39946	-0.839391	-7.81381	9.44281e-06	0.00124457	3.89932
ENSMUSG00000087641		Gm12811	-6.30867	-1.46273	-13.2702	5.32295e-08	8.79699e-05	8.07689
ENSMUSG00000079105	109828	C7	-6.30224	-2.04398	-12.9095	7.04168e-08	8.79699e-05	7.81422
ENSMUSG00000031548	20377	Sfrp1	-6.23737	0.330217	-7.65435	1.14222e-05	0.00140493	3.75818
ENSMUSG00000094546	629884	Ighv1-26	-6.18585	1.61488	-4.88401	0.000518667	0.0166407	0.0199507
ENSMUSG00000061601	26875	Pclo	-6.13458	-0.621782	-8.03597	7.27734e-06	0.00109832	4.14146
ENSMUSG00000095700	380809	Ighv10-3	-6.05845	-2.18811	-5.02522	0.00041629	0.0142033	0.356188
ENSMUSG00000030043	21336	Tacr1	-6.04562	-2.16444	-11.0111	3.47799e-07	0.000233824	6.60899
ENSMUSG00000063415	232174	Cyp26b1	-6.0271	1.90192	-8.22681	5.84285e-06	0.000958451	4.4445
ENSMUSG00000021796	12166	Bmpr1a	-5.85558	1.17391	-11.4991	2.25761e-07	0.000166956	7.38311
ENSMUSG00000009378	240638	Slc16a12	-5.80777	1.20624	-10.8851	3.89859e-07	0.000234924	6.91564
ENSMUSG00000076615	380795	Ighg3	-5.76647	1.24741	-5.4795	0.000209195	0.00895544	0.941288
ENSMUSG00000020875	15417	Hoxb9	-5.76368	-2.3054	-7.38486	1.58589e-05	0.0017059	3.3897
ENSMUSG00000076731	780960	Ighv8-12	-5.72343	-1.50362	-5.52846	0.00019458	0.00859181	1.07748
ENSMUSG00000027376	192212	Prom2	-5.7218	-0.341812	-8.23845	5.7659e-06	0.000952856	4.36327
ENSMUSG00000076549	384515	Igkv4-68	-5.65197	-1.53956	-6.08313	8.77013e-05	0.00527009	1.83092
ENSMUSG00000035948	380660	Acss3	-5.62318	-2.77132	-10.6094	5.02559e-07	0.000260811	6.25741
ENSMUSG00000054003	74691	Tdrd9	-5.61729	1.25485	-8.91994	2.71537e-06	0.000618883	5.15978
ENSMUSG00000030048	68888	Gkn3	-5.56838	-1.12804	-11.5434	2.17242e-07	0.000164954	7.06608
ENSMUSG00000076939	404743	Iglv3	-5.56204	-2.43405	-4.88724	0.000516048	0.0166068	0.154762
ENSMUSG00000029211	14397	Gabra4	-5.55345	-2.41197	-8.36645	4.98774e-06	0.000878228	4.39885
ENSMUSG00000106641		Gm43534	-5.54971	-2.41117	-7.9156	8.37487e-06	0.00117411	3.94897
ENSMUSG00000024331	13506	Dsc2	-5.52766	-1.72169	-10.6134	5.00697e-07	0.000260811	6.35042
ENSMUSG00000021835	12159	Bmp4	-5.49399	-1.15909	-7.28755	1.78912e-05	0.00183764	3.31015
ENSMUSG00000040265	103967	Dnm3	-5.47434	-0.894004	-6.26778	6.78984e-05	0.00442402	2.07529
ENSMUSG00000033082	243653	Clec1a	-5.44054	2.25916	-8.8501	2.92713e-06	0.000639997	5.11869
ENSMUSG00000107655		Gm44220	-5.4362	-2.4696	-8.597	3.85765e-06	0.000765859	4.61359
ENSMUSG00000025255	80892	Zfhx4	-5.43609	-2.8665	-7.32985	1.69753e-05	0.00176192	3.30809
ENSMUSG00000050248	68525	Evc2	-5.43331	1.91852	-10.3879	6.18788e-07	0.000274412	6.59854
ENSMUSG00000076532	434033	Igkv4-91	-5.40286	-0.926785	-4.29434	0.00133882	0.0313321	-0.788032
ENSMUSG00000034780	26877	B3galt1	-5.37525	-1.1208	-8.34041	5.13632e-06	0.000899038	4.43307
ENSMUSG00000095589	780932	Ighv1-55	-5.36839	-0.256678	-4.79034	0.000601053	0.0182544	-0.0261349
ENSMUSG00000076940	110612	Iglv2	-5.332	0.676071	-5.49974	0.000203015	0.00882511	0.998866
ENSMUSG00000030739	71960	Myh14	-5.28881	-1.04832	-8.64157	3.67296e-06	0.000739115	4.73143
ENSMUSG00000056648	15416	Hoxb8	-5.2726	-0.631077	-5.99247	9.96121e-05	0.00574391	1.71274
ENSMUSG00000015094	18146	Npdc1	-5.18731	2.7911	-12.8923	7.13728e-08	8.79699e-05	8.70148
ENSMUSG00000094164	238412	Ighv2-3	-5.16858	-2.14978	-7.38134	1.5928e-05	0.00170625	3.38464
ENSMUSG00000072769	100503802	Gm10419	-5.15373	3.01062	-10.5536	5.29407e-07	0.000260823	6.79514
ENSMUSG00000105391		Gm43401	-5.13834	-3.01242	-8.52718	4.16742e-06	0.000800701	4.50971
ENSMUSG00000094198	780929	Ighv1-50	-5.12381	-2.64264	-5.22475	0.000306594	0.0116873	0.650892
ENSMUSG00000031886	234673	Ces2e	-5.08716	-2.07421	-7.48056	1.4101e-05	0.00160183	3.49554
ENSMUSG00000025666	192216	Tmem47	-5.03142	-1.10428	-6.92092	2.84676e-05	0.00252126	2.88448
ENSMUSG00000029122	59056	Evc	-5.02922	1.36111	-11.3284	2.62123e-07	0.000184616	7.34201
ENSMUSG00000024727	225997	Trpm6	-5.00086	-0.734701	-9.63807	1.28741e-06	0.00043276	5.65734
ENSMUSG00000105867		Gm42517	-4.96528	0.821197	-9.0749	2.30241e-06	0.000572554	5.30151
ENSMUSG00000046318	320924	Ccbe1	-4.92451	-0.361758	-5.52664	0.000195105	0.00859181	1.06607
ENSMUSG00000076535	692154	Igkv1-88	-4.89601	-1.27126	-4.09104	0.0018767	0.0393443	-1.10617
ENSMUSG00000050014	328561	Apol10b	-4.88472	-2.16568	-7.94538	8.08768e-06	0.00116137	3.98131
ENSMUSG00000019935	216227	Slc17a8	-4.86626	1.11811	-10.0461	8.59292e-07	0.000335155	6.23974
ENSMUSG00000002688	18760	Prkd1	-4.85887	-1.65425	-6.41478	5.55645e-05	0.00388143	2.25537
ENSMUSG00000095204	382696	Ighv1-52	-4.84301	-1.81918	-4.03838	0.00205001	0.0414499	-1.17615
ENSMUSG00000053062	67374	Jam2	-4.8254	2.12717	-7.67087	1.11978e-05	0.00139676	3.78827
ENSMUSG00000029636	245880	Wasf3	-4.80751	-3.18071	-8.84527	2.94242e-06	0.000639997	4.77616
ENSMUSG00000039131	54120	Gipc2	-4.7711	-2.22598	-6.96069	2.70477e-05	0.00241927	2.90286
ENSMUSG00000038311	675325	2410017I17Rik	-4.74575	-0.416495	-7.40828	1.54079e-05	0.00168185	3.46881
ENSMUSG00000071604	381217	Fam189a2	-4.73396	-2.63957	-9.09716	2.24891e-06	0.000572554	5.03706
ENSMUSG00000029769	232664	Ccdc136	-4.71479	-0.00679264	-7.4891	1.39546e-05	0.0015952	3.57601
ENSMUSG00000046159	12671	Chrm3	-4.69998	0.71624	-7.20159	1.99206e-05	0.00197476	3.25556
ENSMUSG00000034648	16979	Lrrn1	-4.69032	-2.13323	-6.35212	6.05006e-05	0.004086	2.16892
ENSMUSG00000053279	11668	Aldh1a1	-4.6749	4.89353	-11.7947	1.75101e-07	0.00015865	7.85695
ENSMUSG00000017667	228876	Zfp334	-4.65558	-0.834787	-8.71889	3.37483e-06	0.000698117	4.8191
ENSMUSG00000094194	633568	Ighv5-16	-4.64558	-1.68616	-4.52247	0.000922432	0.0240834	-0.409392
ENSMUSG00000096956	100616095	Snhg18	-4.64069	-2.28747	-7.89256	8.60468e-06	0.00118771	3.91791
ENSMUSG00000027800	17112	Tm4sf1	-4.61267	-0.149649	-6.39214	5.72962e-05	0.00394512	2.24006
ENSMUSG00000102758	635702	Naaladl2	-4.56779	-3.30581	-10.4798	5.67347e-07	0.00026223	6.0507
ENSMUSG00000021253	21809	Tgfb3	-4.55556	0.15668	-13.1468	5.85289e-08	8.79699e-05	8.34463
ENSMUSG00000053007	231991	9430076C15Rik	-4.53944	0.597071	-9.74257	1.15926e-06	0.000415044	5.92045
ENSMUSG00000028150	19885	Rorc	-4.529	2.16442	-8.28184	5.4883e-06	0.000938436	4.49329
ENSMUSG00000020774	11484	Aspa	-4.52849	1.31716	-8.96867	2.57749e-06	0.000609958	5.23277
ENSMUSG00000001661	15425	Hoxc6	-4.52845	-1.52386	-9.17081	2.08122e-06	0.00054482	5.18718
ENSMUSG00000022715	74720	Tmem114	-4.51078	-2.94422	-8.60696	3.81552e-06	0.000762615	4.5677
ENSMUSG00000041842	229474	Fhdc1	-4.46699	2.19831	-12.1625	1.28603e-07	0.000126806	8.1229
ENSMUSG00000044365	319478	Cxxc4	-4.46558	-2.96156	-9.99248	9.05475e-07	0.000343396	5.72708
ENSMUSG00000021760	69590	Gpx8	-4.44689	-0.517196	-8.00036	7.58489e-06	0.00112184	4.1156
ENSMUSG00000076605	110760	Igkj2	-4.44556	2.56714	-4.75685	0.000633772	0.0188988	-0.371853
ENSMUSG00000037784	72507	Dzip1l	-4.44455	-0.972523	-6.84163	3.15441e-05	0.00265087	2.79221
ENSMUSG00000056900	72607	Usp13	-4.44329	-2.23333	-5.2398	0.000299673	0.0115877	0.671672
ENSMUSG00000031298	237175	Adgrg2	-4.41289	1.58436	-9.60012	1.33768e-06	0.000434317	5.87189
ENSMUSG00000022146	18414	Osmr	-4.39327	-0.347783	-5.77904	0.000135035	0.00697415	1.41927
ENSMUSG00000032719	226866	Sbspon	-4.3701	0.628871	-6.56047	4.56803e-05	0.00337817	2.44838
ENSMUSG00000041556	230904	Fbxo2	-4.36193	-1.7346	-6.85846	3.08624e-05	0.00261588	2.79447
ENSMUSG00000092021	634650	Gbp11	-4.33934	-0.311588	-6.64086	4.10491e-05	0.00313766	2.55634
ENSMUSG00000030554	233335	Synm	-4.32959	1.04284	-10.8874	3.89054e-07	0.000234924	6.97776
ENSMUSG00000032839	22063	Trpc1	-4.32549	-0.144774	-6.7929	3.36108e-05	0.00277721	2.74854
ENSMUSG00000000392	14089	Fap	-4.30906	0.724958	-12.539	9.45561e-08	9.64505e-05	8.15478
ENSMUSG00000022037	12759	Clu	-4.29711	3.96506	-9.09546	2.25293e-06	0.000572554	5.29114
ENSMUSG00000055022	12805	Cntn1	-4.29411	-2.64612	-6.69064	3.84354e-05	0.00303999	2.56873
ENSMUSG00000087075	380787	A230065H16Rik	-4.29217	-1.01497	-7.5414	1.30932e-05	0.00154307	3.59911
ENSMUSG00000009097	21380	Tbx1	-4.28991	-2.27689	-6.04807	9.2116e-05	0.00544774	1.77659
ENSMUSG00000076609	16071	Igkc	-4.28873	7.19916	-3.95602	0.00235528	0.0456563	-2.29498
ENSMUSG00000021187	74413	Tc2n	-4.27486	-0.821068	-4.27706	0.00137753	0.0319096	-0.820265
ENSMUSG00000023070	19733	Rgn	-4.26093	-2.66072	-7.17928	2.04867e-05	0.00200668	3.13117
ENSMUSG00000040605	56175	Bace2	-4.25664	-0.938341	-7.83395	9.22032e-06	0.00123415	3.91991
ENSMUSG00000053550	232813	Shisa7	-4.25613	0.00282918	-7.45728	1.45084e-05	0.00163105	3.54611
ENSMUSG00000040829	574428	Zmynd15	-4.25299	1.60253	-10.5758	5.18533e-07	0.000260823	6.77342
ENSMUSG00000021280	74190	Exoc3l4	-4.25187	1.58248	-10.331	6.53101e-07	0.000279991	6.5566
ENSMUSG00000076937	110786	Iglc2	-4.24946	1.89414	-6.11367	8.40392e-05	0.0051576	1.75747
ENSMUSG00000102765	668542	Ighv1-62	-4.23385	-3.09237	-4.13099	0.00175546	0.03762	-0.993474
ENSMUSG00000085576	320752	Dpy19l2	-4.21963	-2.8899	-5.42439	0.000227053	0.00941998	0.932627
ENSMUSG00000024176	20681	Sox8	-4.20544	-2.69521	-8.46123	4.48487e-06	0.000842273	4.44282
ENSMUSG00000041548	80888	Hspb8	-4.19063	-0.523493	-10.1702	7.61898e-07	0.000313024	6.13025
ENSMUSG00000040562	14863	Gstm2	-4.18864	1.17451	-9.54277	1.41772e-06	0.000437378	5.79967
ENSMUSG00000024935	20510	Slc1a1	-4.18201	-2.52029	-7.88159	8.71643e-06	0.00119371	3.88654
ENSMUSG00000092366	100047646	Gm17782	-4.16724	-1.18379	-6.46651	5.18148e-05	0.00368446	2.32639
ENSMUSG00000097462	330385	9530026P05Rik	-4.16006	-2.40572	-6.10409	8.51706e-05	0.00518402	1.84677
ENSMUSG00000019102	11670	Aldh3a1	-4.12898	-1.24095	-5.6235	0.000169228	0.00798395	1.20964
ENSMUSG00000043003	242505	Rasef	-4.12365	-1.83918	-5.49335	0.000204946	0.00886539	1.02983
ENSMUSG00000104975	404739	Iglj2	-4.10657	-2.56682	-7.64169	1.15976e-05	0.00141763	3.63388
ENSMUSG00000031273	94216	Col4a6	-4.09277	-1.18449	-6.66087	3.99761e-05	0.00309569	2.56804
ENSMUSG00000092474		Gm20478	-4.09244	-0.980973	-8.52112	4.19555e-06	0.000800701	4.61983
ENSMUSG00000071551	432720	Akr1c19	-4.08863	-2.02246	-5.11262	0.00036384	0.0129325	0.48683
ENSMUSG00000041301	12638	Cftr	-4.06943	-1.06954	-5.24679	0.000296511	0.0114955	0.671862
ENSMUSG00000029074	330010	Ttll10	-4.06014	-2.9848	-7.54674	1.30085e-05	0.00154307	3.50927
ENSMUSG00000021751	93732	Acox2	-4.05673	-1.97193	-7.04971	2.41371e-05	0.002255	3.00928
ENSMUSG00000003227	13608	Edar	-4.03597	0.754242	-9.43162	1.58803e-06	0.000465104	5.6662
ENSMUSG00000026580	20344	Selp	-4.03204	5.64098	-17.5804	2.93868e-09	2.89764e-05	11.9297
ENSMUSG00000030325	17059	Klrb1c	-4.02681	2.33718	-5.54329	0.000190372	0.00849387	0.873467
ENSMUSG00000052727	17755	Map1b	-4.0156	-0.131763	-6.65937	4.00555e-05	0.00309569	2.5826
ENSMUSG00000040640	238988	Erc2	-4.00166	-3.57078	-5.199	0.000318838	0.011993	0.613934
ENSMUSG00000005474	59310	Myl10	-3.99192	4.28243	-9.72603	1.17858e-06	0.000415044	5.92926
ENSMUSG00000021662	110596	Arhgef28	-3.98739	2.5693	-15.8689	8.50171e-09	4.19149e-05	10.6663
ENSMUSG00000020467	216616	Efemp1	-3.98252	-3.02047	-8.09761	6.77635e-06	0.00103861	4.06348
ENSMUSG00000076591	640340	Igkv8-16	-3.96296	-3.58717	-4.52687	0.000915893	0.0239761	-0.369901
ENSMUSG00000105096	626578	Gbp10	-3.95096	-0.792329	-7.2352	1.90989e-05	0.00194146	3.26177
ENSMUSG00000026303	171531	Mlph	-3.94745	1.67396	-11.7821	1.76987e-07	0.00015865	7.79008
ENSMUSG00000049115	11607	Agtr1a	-3.93753	0.124987	-5.22094	0.000308374	0.0117099	0.588133
ENSMUSG00000103502	100379665	9330121J05Rik	-3.92888	-2.64651	-5.75601	0.000139594	0.00710728	1.38576
ENSMUSG00000096919		Gm26775	-3.92877	-3.22534	-8.43879	4.5988e-06	0.000844951	4.36967
ENSMUSG00000054728	218194	Phactr1	-3.91403	2.90764	-10.462	5.76952e-07	0.000262566	6.70899
ENSMUSG00000085890	100503827	Tnfsf13os	-3.91033	1.73783	-16.5992	5.33631e-09	3.94633e-05	10.8652
ENSMUSG00000090081		Gm16587	-3.89961	1.41656	-11.5965	2.07503e-07	0.000164954	7.61665
ENSMUSG00000003534	12305	Ddr1	-3.89648	0.255103	-7.95801	7.96908e-06	0.00115556	4.12551
ENSMUSG00000037686	104816	Aspg	-3.88903	-2.85259	-6.70721	3.76056e-05	0.00299842	2.57676
ENSMUSG00000005251	72388	Ripk4	-3.87778	-2.44341	-4.61954	0.000788898	0.021528	-0.243269
ENSMUSG00000063296	320709	Tmem117	-3.86645	-2.27678	-7.16407	2.08828e-05	0.0020282	3.12601
ENSMUSG00000032531	56332	Amotl2	-3.85951	2.77723	-7.14762	2.13203e-05	0.00204765	3.06502
ENSMUSG00000073207	434778	Ccdc160	-3.85788	-3.26187	-6.65888	4.00815e-05	0.00309569	2.50365
ENSMUSG00000027864	19221	Ptgfrn	-3.85498	0.173189	-6.26994	6.76975e-05	0.00442402	2.07307
ENSMUSG00000056973	104158	Ces1d	-3.85371	-3.09514	-5.43008	0.000225134	0.00938206	0.938486
ENSMUSG00000049971	319804	Glt1d1	-3.83934	0.0262564	-7.85153	9.03088e-06	0.00121428	3.99928
ENSMUSG00000023224	12258	Serping1	-3.83394	-1.64172	-5.41819	0.000229159	0.00949406	0.923464
ENSMUSG00000103800	353235	Pcdha8	-3.81548	-1.65307	-6.13096	8.20401e-05	0.00507203	1.89097
ENSMUSG00000025783	381347	4930412O13Rik	-3.8089	-3.67996	-7.94651	8.07697e-06	0.00116137	3.85799
ENSMUSG00000068762	14867	Gstm6	-3.78751	-2.5076	-5.98783	0.000100266	0.00576606	1.69299
ENSMUSG00000037279	107586	Ovol2	-3.78652	-2.9921	-6.04125	9.30026e-05	0.00544774	1.75278
ENSMUSG00000053166	104010	Cdh22	-3.78413	-3.29774	-5.1669	0.00033483	0.0122886	0.569137
ENSMUSG00000097252	625901	Gm6634	-3.76003	0.0984125	-7.15472	2.11303e-05	0.00203664	3.19675
ENSMUSG00000030717	56312	Nupr1	-3.75898	3.05721	-10.8547	4.00835e-07	0.000234924	7.0676
ENSMUSG00000042115	213417	Klhdc8a	-3.75106	-3.31445	-7.68353	1.1029e-05	0.00138829	3.62186
ENSMUSG00000049690	210356	Nckap5	-3.74187	-2.93088	-6.1056	8.49905e-05	0.00518402	1.83582
ENSMUSG00000030525	11441	Chrna7	-3.73859	-2.9195	-5.11237	0.000363979	0.0129325	0.491556
ENSMUSG00000094345	628127	Igkv14-126	-3.72957	4.56783	-5.66038	0.000160361	0.00780204	0.777792
ENSMUSG00000079602	77682	9230102O04Rik	-3.72543	-3.71939	-6.89077	2.95976e-05	0.00256119	2.74599
ENSMUSG00000109209		Gm45104	-3.71129	-3.32441	-4.72417	0.000667508	0.0194481	-0.0745356
ENSMUSG00000086593	100503816	Gm16548	-3.70479	3.02476	-13.0679	6.22222e-08	8.79699e-05	8.88674
ENSMUSG00000039043	70420	Arpin	-3.70119	0.458349	-6.50487	4.92097e-05	0.00353761	2.37385
ENSMUSG00000097081	100038720	Gm10425	-3.69643	0.29517	-9.32246	1.77706e-06	0.000491283	5.52964
ENSMUSG00000075394	15423	Hoxc4	-3.6932	-2.76847	-7.46703	1.43361e-05	0.00161861	3.43014
ENSMUSG00000079363	17472	Gbp4	-3.68602	2.82954	-6.87425	3.02374e-05	0.00260015	2.69932
ENSMUSG00000047638	20186	Nr1h4	-3.68567	-3.75085	-7.80388	9.55461e-06	0.00124509	3.70595
ENSMUSG00000096108	780818	Ighv11-2	-3.67631	3.27604	-5.80662	0.000129783	0.0068925	1.14712
ENSMUSG00000068246	71898	Apol9b	-3.67028	-1.72971	-6.55418	4.60658e-05	0.00338485	2.42477
ENSMUSG00000030158	71183	Clec12b	-3.66932	-2.55722	-6.06563	8.98752e-05	0.00534929	1.79237
ENSMUSG00000015222	17756	Map2	-3.66892	-1.12121	-5.16349	0.000336579	0.0123152	0.55085
ENSMUSG00000106424	102638262	Gm34866	-3.66878	0.523428	-7.18811	2.02605e-05	0.00199775	3.23837
ENSMUSG00000017002	20568	Slpi	-3.66538	2.39319	-3.9303	0.00246	0.0471608	-1.77273
ENSMUSG00000046637	242800	Ttc34	-3.65212	-2.57039	-7.0049	2.55577e-05	0.00234063	2.93048
ENSMUSG00000089728	435921	Clec2f	-3.65118	-1.31797	-5.5533	0.000187587	0.00846303	1.11208
ENSMUSG00000069825	380709	Spata22	-3.64113	-3.37572	-7.85826	8.95941e-06	0.00121428	3.78906
ENSMUSG00000110587	664797	RP23-400F19.3	-3.63321	-3.77196	-8.37078	4.96347e-06	0.000878228	4.24121
ENSMUSG00000073418	12268	C4b	-3.63234	1.09633	-5.47179	0.000211601	0.00901927	0.879678
ENSMUSG00000037990	237353	Sh3rf3	-3.6284	-2.39293	-5.78643	0.000133606	0.00697214	1.42833
ENSMUSG00000052560	66871	Cpne8	-3.61897	1.9493	-6.54616	4.65621e-05	0.00340088	2.33567
ENSMUSG00000022871	59083	Fetub	-3.61776	-2.19109	-6.77077	3.45966e-05	0.00280385	2.67297
ENSMUSG00000050671	217738	Ism2	-3.61349	-3.07548	-4.98317	0.000444325	0.0148683	0.305403
ENSMUSG00000001802	435965	Lrp3	-3.60807	-1.07868	-5.19508	0.000320746	0.0120253	0.596442
ENSMUSG00000109574	78844	B230206I08Rik	-3.60255	-3.79202	-8.75685	3.23813e-06	0.000684194	4.5799
ENSMUSG00000104252	12936	Pcdha4	-3.59551	-2.11221	-7.15447	2.11368e-05	0.00203664	3.1198
ENSMUSG00000028125	11304	Abca4	-3.59383	3.3135	-8.22356	5.86456e-06	0.000958451	4.33934
ENSMUSG00000090252		Gm16028	-3.58768	-3.00716	-8.19371	6.06802e-06	0.000975534	4.14543
ENSMUSG00000042258	16392	Isl1	-3.58423	-1.84435	-8.95937	2.60319e-06	0.00061115	4.96122
ENSMUSG00000021047	664883	Nova1	-3.58022	-0.323238	-5.8628	0.000119746	0.00658405	1.53068
ENSMUSG00000041596	100417675	Nlrp5-ps	-3.56741	-0.774464	-4.99818	0.000434099	0.0146109	0.297605
ENSMUSG00000093896	100775174	Ighv1-76	-3.56686	0.885047	-4.38687	0.00115009	0.0283771	-0.803066
ENSMUSG00000032118	235180	Fez1	-3.55983	-2.08408	-5.253	0.000293735	0.0114328	0.690751
ENSMUSG00000056025	12722	Clca3a1	-3.55129	4.78063	-8.17454	6.20264e-06	0.000991151	4.15269
ENSMUSG00000107872	80782	Gm44511	-3.54018	0.1179	-4.95673	0.000462974	0.0153019	0.181134
ENSMUSG00000108327		Gm44939	-3.53796	-1.87757	-4.73592	0.000655161	0.0192075	-0.0743726
ENSMUSG00000041479	319508	Syt15	-3.52711	-0.537237	-3.93765	0.00242961	0.0467297	-1.3942
ENSMUSG00000028841	194231	Cnksr1	-3.52021	-0.694918	-6.75474	3.53302e-05	0.00284769	2.69406
ENSMUSG00000027954	13636	Efna1	-3.51892	0.88736	-6.20929	7.35952e-05	0.00467172	1.95313
ENSMUSG00000102312	192163	Pcdha3	-3.51786	-2.27265	-6.78483	3.39669e-05	0.00278331	2.68591
ENSMUSG00000106304		Gm42518	-3.51521	-3.8341	-5.09037	0.000376492	0.0132426	0.457528
ENSMUSG00000019894	103098	Slc6a15	-3.50469	3.30015	-9.8175	1.0759e-06	0.000397828	6.06845
ENSMUSG00000095197	432708	Ighv1-59	-3.49925	-3.06268	-5.29079	0.000277422	0.0109419	0.744186
ENSMUSG00000007440	12943	Pcdha11	-3.48848	-2.28735	-7.16626	2.08253e-05	0.0020282	3.12405
ENSMUSG00000048826	240025	Dact2	-3.47291	-3.27283	-5.96587	0.000103425	0.00589484	1.64656
ENSMUSG00000103092	12941	Pcdha5	-3.47275	-2.29562	-6.6649	3.97636e-05	0.00309569	2.54218
ENSMUSG00000032702	107351	Kank1	-3.47069	-1.3177	-8.16572	6.26568e-06	0.000991151	4.24375
ENSMUSG00000104318	12939	Pcdha7	-3.45381	-2.30464	-6.63377	4.14365e-05	0.00315911	2.50438
ENSMUSG00000030030	71837	1700003E16Rik	-3.44279	-0.837472	-5.29864	0.000274155	0.0108856	0.742744
ENSMUSG00000025189	83674	Cnnm1	-3.43357	-0.226739	-7.20949	1.97241e-05	0.00197114	3.25743
ENSMUSG00000108256		Gm43923	-3.42843	-3.85802	-4.52798	0.000914246	0.0239755	-0.363348
ENSMUSG00000020672	268534	Sntg2	-3.42809	-1.75129	-5.7483	0.000141157	0.00714699	1.38139
ENSMUSG00000103442	116731	Pcdha1	-3.42583	-2.31879	-6.70405	3.77624e-05	0.00300282	2.58777
ENSMUSG00000027412	64899	Lpin3	-3.41962	-1.5611	-6.19904	7.46452e-05	0.00472822	1.97978
ENSMUSG00000069763	67888	Tmem100	-3.41513	-1.92253	-6.43968	5.37245e-05	0.00377488	2.27783
ENSMUSG00000056947	17116	Mab21l1	-3.415	-2.71788	-5.89892	0.000113734	0.00637191	1.57159
ENSMUSG00000098132	78748	Rassf10	-3.41455	-2.90235	-5.61054	0.00017247	0.00804705	1.18533
ENSMUSG00000042734	69480	Ttc9	-3.41038	-2.37254	-4.60737	0.000804461	0.0218519	-0.261017
ENSMUSG00000103310	192164	Pcdha12	-3.4092	-2.32682	-6.44098	5.363e-05	0.00377488	2.26883
ENSMUSG00000104148	353234	Pcdha2	-3.4092	-2.32682	-6.44098	5.363e-05	0.00377488	2.26883
ENSMUSG00000030711	20887	Sult1a1	-3.39567	3.99219	-5.55104	0.000188212	0.00847045	0.667255
ENSMUSG00000075334	67874	Rprm	-3.39415	-0.923631	-6.57812	4.46176e-05	0.00331841	2.47071
ENSMUSG00000097604	100418192	Gm17322	-3.3939	-1.23112	-7.02923	2.47755e-05	0.00227604	3.00862
ENSMUSG00000102206	12942	Pcdha11	-3.38984	-2.33684	-6.42976	5.44493e-05	0.00381674	2.25459
ENSMUSG00000058441	406218	Panx2	-3.38645	0.838515	-5.21681	0.000310317	0.0117686	0.513271
ENSMUSG00000091745		Gm17098	-3.38192	-1.48186	-5.11201	0.000364179	0.0129325	0.480961
ENSMUSG00000069601	11735	Ank3	-3.37945	-0.286019	-6.35682	6.01143e-05	0.004086	2.19344
ENSMUSG00000032062	66952	2310030G06Rik	-3.37564	-1.92256	-7.14453	2.14034e-05	0.00204898	3.11514
ENSMUSG00000024786	622554	Majin	-3.37365	-2.3903	-4.44992	0.00103765	0.0263475	-0.502707
ENSMUSG00000022759	74685	Lrrc74b	-3.35314	-2.23301	-6.33768	6.17028e-05	0.00411639	2.14285
ENSMUSG00000022203	13644	Efs	-3.35011	-1.55693	-6.09288	8.65136e-05	0.00524418	1.8419
ENSMUSG00000027249	14061	F2	-3.34825	-1.53491	-4.93425	0.000479481	0.015742	0.218611
ENSMUSG00000046748	69457	Tmem45a2	-3.33872	-3.91584	-7.35739	1.64063e-05	0.0017271	3.22523
ENSMUSG00000021782	71228	Dlg5	-3.31719	0.895799	-7.92475	8.28552e-06	0.00117088	4.105
ENSMUSG00000037600	69073	Kdf1	-3.31238	-0.767458	-5.16693	0.000334813	0.0122886	0.547095
ENSMUSG00000040690	107581	Col16a1	-3.30775	5.28296	-11.5422	2.17477e-07	0.000164954	7.59217
ENSMUSG00000043333	230726	Rhbdl2	-3.30489	-0.446748	-7.60503	1.21217e-05	0.00146956	3.706
ENSMUSG00000028195	16007	Cyr61	-3.30073	0.937979	-4.9267	0.000485163	0.0158933	0.0508894
ENSMUSG00000034435	238257	Tmem30b	-3.30033	-2.77243	-4.57407	0.000848717	0.0227409	-0.304872
ENSMUSG00000028246	76132	Faxc	-3.29692	-0.33505	-5.66615	0.000159019	0.00776229	1.25367
ENSMUSG00000073403	69717	Gm10499	-3.29371	0.164699	-5.88601	0.000115844	0.00645348	1.54036
ENSMUSG00000102697	353237	Pcdhac2	-3.27293	-2.20897	-6.08037	8.80409e-05	0.00527194	1.81604
ENSMUSG00000046768	80837	Rhoj	-3.26866	1.90535	-8.26196	5.61368e-06	0.00095201	4.46501
ENSMUSG00000027790	69983	Sis	-3.26788	-2.39378	-6.7116	3.7389e-05	0.0029892	2.5927
ENSMUSG00000103255	353236	Pcdhac1	-3.26727	-2.27616	-5.9261	0.000109422	0.00616537	1.61389
ENSMUSG00000033948	74464	Zswim5	-3.26645	0.505625	-7.81169	9.4665e-06	0.00124457	3.97465
ENSMUSG00000038700	15413	Hoxb5	-3.26283	1.44919	-7.50969	1.36084e-05	0.00157456	3.60144
ENSMUSG00000024529	16948	Lox	-3.25357	-1.70109	-5.52723	0.000194935	0.00859181	1.07713
ENSMUSG00000028262	80797	Clca3a2	-3.2525	-2.98434	-4.93707	0.000477379	0.0157253	0.238428
ENSMUSG00000062542	60510	Syt9	-3.22852	-1.06563	-6.69647	3.81415e-05	0.00302483	2.61437
ENSMUSG00000000094	21387	Tbx4	-3.22521	-1.03542	-8.5252	4.17659e-06	0.000800701	4.62231
ENSMUSG00000022261	15529	Sdc2	-3.22377	2.29174	-11.7413	1.83249e-07	0.000159432	7.82268
ENSMUSG00000103707	12937	Pcdha6	-3.22101	-2.2357	-6.08207	8.78318e-05	0.00527009	1.81754
ENSMUSG00000026610	26381	Esrrg	-3.22046	-2.20088	-5.5562	0.000186788	0.00846303	1.11666
ENSMUSG00000022485	15424	Hoxc5	-3.21729	-3.19602	-6.01777	9.6123e-05	0.00557532	1.71207
ENSMUSG00000089669	69583	Tnfsf13	-3.2126	3.13508	-16.1197	7.22935e-09	4.19149e-05	10.9343
ENSMUSG00000105708	102639856	Gm36070	-3.20406	-3.18727	-5.38551	0.00024062	0.00985937	0.874147
ENSMUSG00000103770	192161	Pcdha9	-3.20204	-2.24472	-6.05871	9.07518e-05	0.00539062	1.78713
ENSMUSG00000051212	321019	Gpr183	-3.1907	0.646605	-4.76097	0.000629644	0.0188348	-0.184908
ENSMUSG00000030329	319352	Pianp	-3.17807	-0.496861	-5.57123	0.000182705	0.00833668	1.12322
ENSMUSG00000019779	14302	Frk	-3.17291	-2.44351	-5.78996	0.000132928	0.00696641	1.43107
ENSMUSG00000085595	102633478	Gm16090	-3.16909	-2.32427	-4.52914	0.000912539	0.0239635	-0.380749
ENSMUSG00000034463	219151	Scara3	-3.16781	-1.36023	-4.77764	0.00061324	0.0185294	-0.021119
ENSMUSG00000001663	14871	Gstt1	-3.1654	1.96848	-10.9359	3.72264e-07	0.000234924	7.12878
ENSMUSG00000104379		Gm37509	-3.16071	0.235608	-5.36166	0.000249372	0.0101456	0.776876
ENSMUSG00000098233		Gm26954	-3.15922	-3.99982	-4.85129	0.000546003	0.0170372	0.113975
ENSMUSG00000079457	665378	Gm7609	-3.15638	-3.6197	-6.66589	3.97116e-05	0.00309569	2.47983
ENSMUSG00000061852	665317	Gm7582	-3.15617	-3.03293	-5.75844	0.000139106	0.00709464	1.37941
ENSMUSG00000109435	631577	Gm7067	-3.15405	-3.42748	-5.78143	0.000134572	0.00697415	1.40083
ENSMUSG00000057074	12623	Ces1g	-3.14676	-4.01107	-5.57891	0.000180656	0.00829811	1.12024
ENSMUSG00000036523	268527	Greb1	-3.14464	-0.632472	-8.38364	4.89223e-06	0.00087179	4.52369
ENSMUSG00000062012	22654	Zfp13	-3.13838	-0.414494	-6.65576	4.02473e-05	0.0031002	2.57781
ENSMUSG00000035506	171286	Slc12a8	-3.13205	-2.83691	-5.65206	0.000162318	0.00782659	1.2409
ENSMUSG00000069806	81904	Cacng7	-3.12494	-3.62544	-6.0236	9.53372e-05	0.00554061	1.70495
ENSMUSG00000068079	21407	Tcf15	-3.11962	1.01718	-9.24262	1.9307e-06	0.000518884	5.51422
ENSMUSG00000079800		AC125149.3	-3.11018	-2.67005	-5.66231	0.00015991	0.00779293	1.25684
ENSMUSG00000026442	269116	Nfasc	-3.10854	-4.03809	-7.51815	1.34688e-05	0.00156859	3.37092
ENSMUSG00000019846	16775	Lama4	-3.10724	0.22527	-7.54279	1.30711e-05	0.00154307	3.66113
ENSMUSG00000040164	16538	Kcns1	-3.10691	0.65771	-10.3661	6.31697e-07	0.000274798	6.53502
ENSMUSG00000026870	77996	Cutal	-3.10183	-2.66579	-5.46968	0.000212264	0.00903116	0.994505
ENSMUSG00000024302	13527	Dtna	-3.10105	-1.3146	-6.51404	4.86083e-05	0.00351561	2.38323
ENSMUSG00000052477	620078	C130026I21Rik	-3.10041	1.07435	-10.499	5.57223e-07	0.000261638	6.69201
ENSMUSG00000068245	219132	Phf11d	-3.09421	1.88961	-10.3083	6.67391e-07	0.00028203	6.56348
ENSMUSG00000015647	16776	Lama5	-3.08985	3.68308	-9.36986	1.69216e-06	0.000489303	5.5774
ENSMUSG00000029757	13426	Dync1i1	-3.0885	-1.24211	-9.46782	1.53025e-06	0.000457234	5.46672
ENSMUSG00000031284	18481	Pak3	-3.08219	-2.66697	-4.55186	0.000879661	0.0233454	-0.339405
ENSMUSG00000027210	17536	Meis2	-3.07723	-1.11607	-4.84912	0.000547863	0.0170593	0.081223
ENSMUSG00000097814	329217	Panct2	-3.07506	-1.69285	-4.42659	0.00107785	0.0271353	-0.554686
ENSMUSG00000020173	12808	Cobl	-3.07139	-2.8658	-6.10457	8.51127e-05	0.00518402	1.83052
ENSMUSG00000044647	77771	Csrnp3	-3.06885	-2.20552	-4.83384	0.000561192	0.0173465	0.0795816
ENSMUSG00000042360	114673	4930433N12Rik	-3.06851	-4.05614	-5.09452	0.000374098	0.013174	0.45948
ENSMUSG00000090103		Gm16094	-3.06745	-3.66163	-5.29082	0.000277412	0.0109419	0.737094
ENSMUSG00000018920	66102	Cxcl16	-3.06425	1.32472	-6.61665	4.23883e-05	0.00318636	2.46712
ENSMUSG00000085197	73609	1700125H03Rik	-3.05573	-1.14469	-5.87581	0.000117542	0.00647533	1.55561
ENSMUSG00000087684	74119	1200007C13Rik	-3.05412	-3.26555	-5.04917	0.000401166	0.0138794	0.400682
ENSMUSG00000018865	29859	Sult4a1	-3.0516	-3.08026	-4.63271	0.000772426	0.0213486	-0.211236
ENSMUSG00000105876		Gm43572	-3.04896	-4.06367	-6.61573	4.24402e-05	0.00318636	2.39557
ENSMUSG00000006143	69665	Upk3bl	-3.04757	-2.69962	-5.311	0.000269096	0.0107347	0.773534
ENSMUSG00000005338	94332	Cadm3	-3.03957	-0.102324	-5.17426	0.000331089	0.0122408	0.519912
ENSMUSG00000087341	75394	0610040F04Rik	-3.03899	-2.2652	-5.94681	0.000106255	0.00602132	1.6405
ENSMUSG00000072812	100041194	Ahnak2	-3.03521	-1.53144	-4.04844	0.00201564	0.0410638	-1.16279
ENSMUSG00000066760	26436	Psg16	-3.02648	-0.941067	-8.96921	2.57599e-06	0.000609958	5.05826
ENSMUSG00000066752	100049562	Gm10176	-3.02535	-3.67996	-5.9001	0.000113543	0.00637191	1.54497
ENSMUSG00000029155	73472	Spata18	-3.02526	-1.43184	-6.85445	3.10235e-05	0.00262202	2.795
ENSMUSG00000021953	58865	Tdh	-3.0156	-4.08171	-5.79218	0.000132504	0.00696641	1.39486
ENSMUSG00000032852	228770	Rspo4	-3.00896	-3.29136	-4.44467	0.00104656	0.0264827	-0.49329
ENSMUSG00000072109	621875	A530040E14Rik	-3.00628	1.97354	-12.6311	8.78122e-08	9.62064e-05	8.50084
ENSMUSG00000054477	140492	Kcnn2	-3.004	-4.08642	-6.18784	7.58118e-05	0.00477146	1.88864
ENSMUSG00000068606	225594	Gm4841	-3.00371	1.32688	-7.04821	2.41834e-05	0.002255	3.02947
ENSMUSG00000032854	22239	Ugt8a	-3.00361	-0.811545	-5.48603	0.00020718	0.00891168	1.00986
ENSMUSG00000070532	78465	Ccdc190	-2.98857	-4.09877	-5.29357	0.000276263	0.0109399	0.734112
ENSMUSG00000108871		Gm45102	-2.98284	-3.39993	-4.37884	0.0011653	0.028623	-0.592294
ENSMUSG00000074771	319196	Ankef1	-2.97923	-2.71645	-4.54307	0.000892228	0.0235662	-0.351562
ENSMUSG00000091568	666637	Gm8206	-2.977	-2.02518	-6.39148	5.73476e-05	0.00394512	2.21347
ENSMUSG00000066108	74180	Muc5b	-2.97617	-0.499716	-8.82105	3.02041e-06	0.000652166	4.97858
ENSMUSG00000001930	22371	Vwf	-2.97504	6.98182	-6.68817	3.85608e-05	0.00304178	2.01431
ENSMUSG00000104841	383927	Gm17743	-2.97398	-4.10177	-5.84079	0.000123576	0.00671547	1.45608
ENSMUSG00000054453	236643	Sytl5	-2.9727	-0.283942	-5.48153	0.000208566	0.0089544	0.982998
ENSMUSG00000036242	67419	3632451O06Rik	-2.96698	-0.0840573	-5.62081	0.000169896	0.00800269	1.17291
ENSMUSG00000032289	207596	Thsd4	-2.9549	1.54932	-8.0024	7.56689e-06	0.00112184	4.17798
ENSMUSG00000040488	108075	Ltbp4	-2.95322	2.43108	-6.89842	2.93064e-05	0.00256119	2.74817
ENSMUSG00000029053	18762	Prkcz	-2.93093	-1.44453	-4.12668	0.00176814	0.0377642	-1.03947
ENSMUSG00000030255	16651	Sspn	-2.9259	-0.826539	-4.7828	0.000608258	0.0184353	-0.0333524
ENSMUSG00000045725	78004	Prr15	-2.92547	-0.374416	-5.53618	0.000192379	0.00853189	1.066
ENSMUSG00000006586	12395	Runx1t1	-2.92388	0.232619	-5.5548	0.000187172	0.00846303	1.05736
ENSMUSG00000082063	100041048	Gm12993	-2.92074	-3.7281	-5.69153	0.000153256	0.0075684	1.2728
ENSMUSG00000022790	207683	Igsf11	-2.91878	-3.72247	-4.70661	0.000686426	0.0198293	-0.0969286
ENSMUSG00000062157	242700	Ifnlr1	-2.91454	-1.21245	-4.376	0.00117075	0.0287141	-0.649914
ENSMUSG00000049350	69036	Zg16	-2.9132	2.25749	-5.6831	0.000155145	0.00761084	1.05181
ENSMUSG00000085651	102634708	Gm11695	-2.91046	-4.13479	-6.49876	4.9615e-05	0.00354625	2.25566
ENSMUSG00000097250		Gm26771	-2.90743	-3.73463	-4.486	0.000978568	0.0251713	-0.425493
ENSMUSG00000055958		Gm9987	-2.90735	-4.13496	-6.28639	6.61868e-05	0.00434118	2.00502
ENSMUSG00000015085	12496	Entpd2	-2.90233	0.196293	-5.83556	0.000124505	0.00672079	1.4628
ENSMUSG00000025887	12364	Casp12	-2.8993	4.23229	-12.784	7.77446e-08	9.19905e-05	8.67995
ENSMUSG00000044393	13511	Dsg2	-2.8987	2.10262	-6.9666	2.68432e-05	0.00241352	2.86659
ENSMUSG00000070047	14107	Fat1	-2.89847	0.105088	-5.7829	0.000134286	0.00697415	1.39306
ENSMUSG00000017491	218772	Rarb	-2.89673	1.59692	-7.54964	1.29629e-05	0.00154307	3.63734
ENSMUSG00000021994	22418	Wnt5a	-2.89433	-2.75829	-4.23968	0.00146531	0.0330629	-0.81967
ENSMUSG00000049928	93896	Glp2r	-2.89101	-4.1429	-4.26142	0.00141357	0.0324649	-0.76375
ENSMUSG00000108350		Gm44950	-2.89027	-1.55926	-4.028	0.00208609	0.0420568	-1.19434
ENSMUSG00000045775	217316	Slc16a5	-2.88332	-0.307485	-6.23401	7.11283e-05	0.00457401	2.02994
ENSMUSG00000108416		Gm44924	-2.8805	-2.96454	-4.68278	0.000712997	0.0202625	-0.13666
ENSMUSG00000036510	12564	Cdh8	-2.88034	-4.15015	-6.13016	8.21305e-05	0.00507203	1.81532
ENSMUSG00000073402	667977	Gm8909	-2.87772	0.326405	-7.89846	8.54517e-06	0.00118771	4.07158
ENSMUSG00000031375	12111	Bgn	-2.87345	3.4657	-11.6014	2.06622e-07	0.000164954	7.71665
ENSMUSG00000048814	381338	Lonrf2	-2.86758	-0.392122	-4.71652	0.000675676	0.0196168	-0.165447
ENSMUSG00000084475		Gm25782	-2.86368	-4.16076	-5.25791	0.00029156	0.0113632	0.684253
ENSMUSG00000048027	68799	Rgmb	-2.86219	0.0474551	-4.2621	0.00141197	0.0324534	-0.93472
ENSMUSG00000037446	22157	Tulp1	-2.85896	-2.06698	-4.14042	0.00172806	0.0372307	-0.995399
ENSMUSG00000048480	227288	Cxcr1	-2.8584	0.385446	-7.89697	8.56012e-06	0.00118771	4.0713
ENSMUSG00000037358	75905	4930578C19Rik	-2.85245	-3.45892	-4.63358	0.000771343	0.0213447	-0.206077
ENSMUSG00000027894	229706	Slc6a17	-2.8504	-0.159362	-5.46269	0.000214477	0.00907154	0.94704
ENSMUSG00000028518	108079	Prkaa2	-2.84863	2.11279	-9.05738	2.34551e-06	0.000578188	5.32468
ENSMUSG00000056258	110862	Kcnq3	-2.84255	-1.97163	-3.92289	0.00249107	0.0475409	-1.34884
ENSMUSG00000048332	108927	Lhfp	-2.83761	0.624113	-5.82508	0.000126389	0.00679765	1.41672
ENSMUSG00000036617	208618	Etl4	-2.83251	0.919623	-9.50742	1.46964e-06	0.000448181	5.77292
ENSMUSG00000028555	230603	Ttc39a	-2.82436	0.771634	-5.56335	0.000184834	0.00839871	1.02421
ENSMUSG00000078915	15508	Hsp25-ps1	-2.82429	-2.80338	-4.32336	0.00127636	0.0302774	-0.687442
ENSMUSG00000038264	20361	Sema7a	-2.82419	3.55358	-8.94152	2.65334e-06	0.000618019	5.11854
ENSMUSG00000019312	14786	Grb7	-2.81643	-1.58363	-4.19214	0.00158551	0.0350269	-0.928755
ENSMUSG00000031364	14829	Grpr	-2.81391	-3.78404	-5.69179	0.000153198	0.0075684	1.27009
ENSMUSG00000042784	17829	Muc1	-2.81171	1.27307	-4.71236	0.000680164	0.0197061	-0.34359
ENSMUSG00000043029	246788	Trpv3	-2.81048	-3.31842	-3.93045	0.00245937	0.0471608	-1.29393
ENSMUSG00000097789	100039239	Gm2115	-2.80692	-3.79202	-5.05177	0.000399555	0.0138398	0.400538
ENSMUSG00000058624	14544	Gda	-2.79917	4.73994	-5.22771	0.000305218	0.0116829	0.049237
ENSMUSG00000063838	58804	1700027J19Rik	-2.79858	-0.974139	-4.59491	0.000820735	0.0221538	-0.317983
ENSMUSG00000084628		Gm22613	-2.79815	-4.19547	-6.32767	6.25515e-05	0.00414126	2.05157
ENSMUSG00000029669	269831	Tspan12	-2.78887	-1.16302	-6.34471	6.11144e-05	0.00409937	2.17247
ENSMUSG00000042078	68666	Svop	-2.77943	-3.80209	-4.22958	0.00149001	0.0334273	-0.814998
ENSMUSG00000032334	16949	Loxl1	-2.77846	-1.65754	-4.73199	0.000659272	0.0192897	-0.0829734
ENSMUSG00000085517	102640839	Gm12963	-2.77503	0.365673	-6.61248	4.26233e-05	0.003192	2.50986
ENSMUSG00000095338	667928	Igkv3-9	-2.76985	-4.20608	-5.02642	0.000415517	0.0141933	0.362039
ENSMUSG00000073680	320587	Tmem88b	-2.76929	-2.1342	-4.35733	0.0012071	0.029125	-0.649807
ENSMUSG00000075286	328657	Gm1968	-2.76328	-2.83919	-5.22543	0.000306277	0.0116873	0.652251
ENSMUSG00000040152	21825	Thbs1	-2.7631	3.33596	-4.39724	0.00113076	0.0280648	-1.13855
ENSMUSG00000035274	21983	Tpbg	-2.76223	-2.51839	-4.46438	0.00101354	0.0258683	-0.474741
ENSMUSG00000035969	100213	Rusc2	-2.7526	3.45222	-8.69393	3.46811e-06	0.000709628	4.84944
ENSMUSG00000020213	69286	Glipr1l1	-2.75202	-2.31158	-4.16657	0.00165437	0.0360899	-0.945611
ENSMUSG00000023000	13363	Dhh	-2.75044	-4.21647	-4.97512	0.000449923	0.0149878	0.289478
ENSMUSG00000032548	24059	Slco2a1	-2.74878	1.56743	-7.65261	1.14462e-05	0.00140493	3.76192
ENSMUSG00000029095	231148	Ablim2	-2.74688	-1.46526	-6.65384	4.03495e-05	0.0031002	2.5516
ENSMUSG00000020000	59012	Moxd1	-2.74237	-4.21916	-4.62537	0.000781562	0.021387	-0.216212
ENSMUSG00000005640	23920	Insrr	-2.73869	2.81662	-7.26842	1.83227e-05	0.00186898	3.18977
ENSMUSG00000045954	20324	Sdpr	-2.73738	4.97198	-7.70921	1.0695e-05	0.001352	3.54001
ENSMUSG00000055333	245827	Fat2	-2.73253	-3.06448	-4.25623	0.00142573	0.0325548	-0.78586
ENSMUSG00000021396	75124	Nxnl2	-2.73098	-0.501456	-5.11631	0.000361787	0.0129251	0.452957
ENSMUSG00000075588	103889	Hoxb2	-2.72837	2.08429	-7.08837	2.29797e-05	0.00215797	3.02291
ENSMUSG00000018845	217012	Unc45b	-2.72797	1.93231	-5.44778	0.000219283	0.00922704	0.732316
ENSMUSG00000109560	667112	Gm8463	-2.72182	-4.22708	-4.97586	0.000449406	0.0149875	0.29045
ENSMUSG00000083748	666739	Gm11662	-2.72055	-1.36364	-6.77967	3.41963e-05	0.0027916	2.70732
ENSMUSG00000021313	20191	Ryr2	-2.71571	-0.745495	-5.85889	0.000120417	0.00660866	1.52944
ENSMUSG00000030757	210162	Zkscan2	-2.71171	0.866784	-4.59254	0.000823869	0.0221661	-0.491674
ENSMUSG00000054889	109620	Dsp	-2.70867	0.716599	-6.09107	8.67327e-05	0.00524671	1.78539
ENSMUSG00000104713	100702	Gbp6	-2.7051	3.16633	-5.78625	0.00013364	0.00697214	1.09608
ENSMUSG00000060257	545474	Scrt2	-2.69637	-4.24096	-4.55385	0.000876833	0.0233252	-0.322021
ENSMUSG00000104535		Gm42686	-2.68966	-2.47618	-7.04603	2.42504e-05	0.002255	2.96917
ENSMUSG00000052117	242484	D630039A03Rik	-2.68677	2.75767	-8.92901	2.68913e-06	0.000618883	5.15593
ENSMUSG00000005883	26972	Spo11	-2.68371	2.82743	-6.11702	8.36485e-05	0.0051443	1.62069
ENSMUSG00000039375	244484	Wdr17	-2.67755	-1.77287	-4.9344	0.000479373	0.015742	0.223985
ENSMUSG00000034457	245527	Eda2r	-2.67001	0.441102	-7.33746	1.68159e-05	0.00175152	3.41763
ENSMUSG00000041957	67451	Pkp2	-2.66819	0.167652	-5.85283	0.000121465	0.00664151	1.48549
ENSMUSG00000065158		Gm25483	-2.66176	-4.26179	-6.33637	6.18136e-05	0.00411639	2.05934
ENSMUSG00000060550	15018	H2-Q7	-2.65296	6.77945	-5.54182	0.000190787	0.00849387	0.335455
ENSMUSG00000029838	19242	Ptn	-2.65063	0.546896	-6.26841	6.78402e-05	0.00442402	2.04069
ENSMUSG00000055737	14600	Ghr	-2.64264	2.24876	-7.5086	1.36265e-05	0.00157456	3.53978
ENSMUSG00000085397	105244117	Gm13524	-2.6409	-4.2724	-5.18313	0.000326641	0.0121553	0.579916
ENSMUSG00000029032	230972	Arhgef16	-2.63671	-0.559146	-6.35215	6.04978e-05	0.004086	2.18802
ENSMUSG00000060568	226610	Fam78b	-2.6344	-1.88668	-4.24007	0.00146437	0.0330629	-0.841406
ENSMUSG00000091479		Gm17035	-2.63309	3.46998	-14.3452	2.40299e-08	6.43194e-05	9.83603
ENSMUSG00000046080	232414	Clec9a	-2.62945	1.476	-4.03959	0.00204585	0.0413941	-1.49252
ENSMUSG00000029851	232748	Tcaf2	-2.62853	0.69071	-8.15315	6.35673e-06	0.000994912	4.36239
ENSMUSG00000046447	66259	Camk2n1	-2.62686	-1.00383	-5.57117	0.00018272	0.00833668	1.13344
ENSMUSG00000091402	217874	Rd3l	-2.626	-3.09445	-5.01511	0.000422853	0.0143281	0.351872
ENSMUSG00000033470	70086	Cysltr2	-2.61666	3.40702	-6.57761	4.46479e-05	0.00331841	2.20511
ENSMUSG00000033722	207792	BC034090	-2.61586	1.46246	-7.44029	1.48138e-05	0.0016474	3.50706
ENSMUSG00000020435	74309	Osbp2	-2.61576	-1.1913	-7.37882	1.59776e-05	0.00170625	3.41274
ENSMUSG00000020183	70574	Cpm	-2.6091	-0.191436	-5.71766	0.000147555	0.00736918	1.31287
ENSMUSG00000032418	17436	Me1	-2.60883	-0.478718	-5.0176	0.000421228	0.0143045	0.300684
ENSMUSG00000079056	56461	Kcnip3	-2.60781	3.48292	-14.863	1.66984e-08	6.17443e-05	10.1879
ENSMUSG00000007867	76411	Ift43	-2.59309	-0.225628	-6.07837	8.82872e-05	0.00527601	1.81602
ENSMUSG00000075702	114679	Selm	-2.59243	2.80041	-9.80343	1.09105e-06	0.000398447	6.06411
ENSMUSG00000041119	18585	Pde9a	-2.59209	1.79361	-5.55419	0.000187342	0.00846303	0.904629
ENSMUSG00000097505		Gm26540	-2.58989	0.0150053	-6.65977	4.00342e-05	0.00309569	2.57968
ENSMUSG00000027868	21384	Tbx15	-2.58281	-3.01036	-4.12156	0.00178332	0.038006	-0.996974
ENSMUSG00000005125	17988	Ndrg1	-2.58126	6.56107	-17.5891	2.9236e-09	2.89764e-05	11.9374
ENSMUSG00000073409	15019	H2-Q6	-2.5767	7.2788	-4.88118	0.000520973	0.0166824	-0.759996
ENSMUSG00000035121	382913	Neil2	-2.57154	1.1023	-5.49319	0.000204994	0.00886539	0.885764
ENSMUSG00000088249		Gm25908	-2.57111	-4.30295	-3.89288	0.00262113	0.0492603	-1.33508
ENSMUSG00000090779		Gm17110	-2.56805	-4.30859	-5.19852	0.000319071	0.011993	0.600723
ENSMUSG00000028631	60613	Kcnq4	-2.56369	-2.03938	-4.35607	0.00120961	0.0291617	-0.653486
ENSMUSG00000098934	100417831	Gm18853	-2.55538	-2.5432	-4.64045	0.000762901	0.0212499	-0.204487
ENSMUSG00000026235	13838	Epha4	-2.55319	-0.418008	-8.54957	4.06526e-06	0.000796388	4.72925
ENSMUSG00000037820	21817	Tgm2	-2.5506	6.67518	-10.7124	4.56796e-07	0.000254952	6.71948
ENSMUSG00000046814	320415	Gchfr	-2.5428	0.180423	-8.91842	2.71981e-06	0.000618883	5.15235
ENSMUSG00000035200	108015	Chrnb4	-2.5404	-2.76943	-4.75614	0.000634482	0.0189009	-0.0280685
ENSMUSG00000079362		Gm43302	-2.53827	2.38481	-5.95093	0.000105636	0.00599772	1.42496
ENSMUSG00000024972	56072	Lgals12	-2.53372	-3.13374	-4.44091	0.001053	0.0266001	-0.498857
ENSMUSG00000031554	11499	Adam5	-2.53143	-0.98396	-6.00964	9.72294e-05	0.00562846	1.7358
ENSMUSG00000029403	53886	Cdkl2	-2.52937	-1.93553	-4.69983	0.000693874	0.0199428	-0.12526
ENSMUSG00000022505	13731	Emp2	-2.52616	-1.28764	-3.97438	0.00228334	0.0449143	-1.29389
ENSMUSG00000030217	109978	Art4	-2.52033	4.84894	-9.63944	1.28563e-06	0.00043276	5.76324
ENSMUSG00000092283		Gm20412	-2.52015	4.35274	-9.62064	1.31024e-06	0.000434317	5.78115
ENSMUSG00000020083	69894	2010107G23Rik	-2.51566	-0.11812	-5.5503	0.000188417	0.00847045	1.06677
ENSMUSG00000035873	114774	Pawr	-2.50634	-0.315048	-7.10912	2.23834e-05	0.00211138	3.14075
ENSMUSG00000109714		RP24-348E18.1	-2.50185	-0.163661	-6.90166	2.91842e-05	0.00256119	2.88745
ENSMUSG00000021638	18260	Ocln	-2.49673	0.727135	-4.67188	0.000725506	0.0204773	-0.353342
ENSMUSG00000038572	228802	Bpifb5	-2.49487	1.13419	-6.96817	2.67891e-05	0.00241352	2.93073
ENSMUSG00000036782	67455	Klhl13	-2.48332	-0.100432	-4.82155	0.00057216	0.0175571	-0.0339085
ENSMUSG00000052188	100008567	Gm14964	-2.48097	-1.1617	-4.72567	0.000665923	0.0194267	-0.108007
ENSMUSG00000032220	71602	Myo1e	-2.48015	2.04911	-7.03779	2.45066e-05	0.00226541	2.9542
ENSMUSG00000062329	231162	Cytl1	-2.47762	-4.35391	-5.15854	0.000339134	0.0123601	0.545053
ENSMUSG00000108218	257871	Olfr1372-ps1	-2.45909	-2.77549	-4.33492	0.00125234	0.0298373	-0.667844
ENSMUSG00000006345	14598	Ggt1	-2.45085	0.528583	-6.77622	3.43511e-05	0.0027916	2.71293
ENSMUSG00000035498	109332	Cdcp1	-2.44804	4.14576	-10.0779	8.33079e-07	0.000333018	6.26257
ENSMUSG00000053216	238555	Btn2a2	-2.44692	-3.97302	-5.12064	0.000359392	0.0129082	0.494522
ENSMUSG00000049382	16691	Krt8	-2.43944	-0.479636	-7.37527	1.60478e-05	0.00170759	3.45174
ENSMUSG00000091561	626327	Gm6665	-2.43566	1.51364	-8.81339	3.04553e-06	0.000652825	5.07757
ENSMUSG00000057880	268860	Abat	-2.43021	0.497635	-7.93104	8.22464e-06	0.00117088	4.11204
ENSMUSG00000021798	24131	Ldb3	-2.42481	-2.99386	-3.97464	0.00228233	0.0449143	-1.22891
ENSMUSG00000079528	75536	Clnkos	-2.42315	-3.9869	-4.2569	0.00142417	0.0325548	-0.770374
ENSMUSG00000036062	230085	Phf24	-2.42282	-0.10599	-6.91181	2.88043e-05	0.00254346	2.89985
ENSMUSG00000109325	434261	Krt8-ps	-2.42136	-2.11237	-4.17769	0.00162404	0.0355832	-0.932092
ENSMUSG00000000266	23947	Mid2	-2.42069	0.95817	-4.59626	0.000818957	0.022144	-0.503254
ENSMUSG00000038721	15415	Hoxb7	-2.4196	-1.40032	-4.22939	0.0014905	0.0334273	-0.875692
ENSMUSG00000089876	380705	Tmem102	-2.41782	1.10134	-9.24098	1.93402e-06	0.000518884	5.52012
ENSMUSG00000097266	105242862	Gm26802	-2.41619	1.02823	-3.96481	0.00232055	0.045367	-1.56574
ENSMUSG00000025092	73442	Hspa12a	-2.41496	-2.12392	-5.80984	0.000129184	0.00688075	1.45969
ENSMUSG00000039616	68591	Mocos	-2.41485	0.795404	-5.75186	0.000140432	0.00712543	1.29154
ENSMUSG00000037979	215707	Ccdc92	-2.41466	0.459688	-5.20085	0.000317938	0.0119808	0.499745
ENSMUSG00000085645	75395	Hoxb5os	-2.41261	0.133837	-6.82312	3.23124e-05	0.00270009	2.78522
ENSMUSG00000110622	637079	KIAA1683	-2.41135	-0.107602	-4.13955	0.00173056	0.0372574	-1.13427
ENSMUSG00000036356	234356	Csgalnact1	-2.40979	4.88685	-10.8604	3.98751e-07	0.000234924	6.97394
ENSMUSG00000048200	213573	Cracr2b	-2.40953	2.32829	-5.65235	0.000162249	0.00782659	0.985212
ENSMUSG00000022947	109857	Cbr3	-2.40422	0.174388	-5.7788	0.000135081	0.00697415	1.37582
ENSMUSG00000054072	60440	Iigp1	-2.40251	4.21056	-5.07846	0.000383451	0.0134235	-0.136768
ENSMUSG00000032387	71973	Rbpms2	-2.39783	2.70502	-7.76917	9.9567e-06	0.00127654	3.81794
ENSMUSG00000101859		Gm29233	-2.39669	-1.60159	-4.73266	0.000658568	0.0192882	-0.0824777
ENSMUSG00000010064	76257	Slc38a3	-2.39553	-3.99883	-4.17729	0.00162513	0.0355832	-0.892617
ENSMUSG00000073555	240327	Gm4951	-2.39084	2.41213	-4.36238	0.00119715	0.0290032	-1.08018
ENSMUSG00000091412	100040667	Gm2895	-2.38886	0.873797	-8.15744	6.32547e-06	0.000994912	4.36709
ENSMUSG00000103301		Gm37804	-2.38583	-3.20985	-5.63522	0.000166356	0.00793091	1.20659
ENSMUSG00000034586	217310	Hid1	-2.38283	3.78686	-6.62288	4.2039e-05	0.0031809	2.21976
ENSMUSG00000031997	22068	Trpc6	-2.37889	4.52055	-10.6367	4.89982e-07	0.000260811	6.78379
ENSMUSG00000006576	20536	Slc4a3	-2.37057	1.74852	-6.50394	4.92713e-05	0.00353761	2.26705
ENSMUSG00000058252	71841	Tcp11x2	-2.37003	-4.01271	-4.6132	0.000796966	0.0217082	-0.23417
ENSMUSG00000039661	66959	Dusp26	-2.36642	-3.21051	-4.24412	0.00145459	0.0329214	-0.79956
ENSMUSG00000052516	268902	Robo2	-2.36508	-4.40895	-4.43113	0.0010699	0.026981	-0.504908
ENSMUSG00000075590	223649	Nrbp2	-2.36243	2.21143	-7.99268	7.65305e-06	0.00112629	4.12376
ENSMUSG00000031530	319520	Dusp4	-2.35869	3.32408	-7.42555	1.50842e-05	0.00166494	3.3332
ENSMUSG00000085264	102631779	Gm15581	-2.35738	-4.41459	-4.98113	0.000445737	0.0148928	0.296597
ENSMUSG00000039831	214137	Arhgap29	-2.35707	3.42242	-7.67264	1.1174e-05	0.00139676	3.6349
ENSMUSG00000047502	381538	Mroh7	-2.35272	0.886035	-5.08957	0.000376954	0.0132431	0.286041
ENSMUSG00000028551	12580	Cdkn2c	-2.35156	4.29352	-11.6338	2.00933e-07	0.000164954	7.71063
ENSMUSG00000027077	68678	Smtnl1	-2.35135	0.347053	-4.33941	0.00124314	0.0296736	-0.855696
ENSMUSG00000041293	77596	Adgrf1	-2.3447	-3.04929	-4.40641	0.00111394	0.0277838	-0.551896
ENSMUSG00000030651	11872	Art2b	-2.33509	-0.300442	-4.42785	0.00107564	0.0271026	-0.642843
ENSMUSG00000024065	57440	Ehd3	-2.331	4.76474	-5.29166	0.000277057	0.0109419	0.132781
ENSMUSG00000053030	69982	Spink2	-2.32854	-4.42846	-5.67482	0.000157024	0.00767756	1.23489
ENSMUSG00000031594	234199	Fgl1	-2.32471	-4.03222	-4.25411	0.00143075	0.0325813	-0.774281
ENSMUSG00000105402	100042198	Gm3716	-2.32308	-2.6606	-4.62975	0.000776089	0.0213486	-0.218044
ENSMUSG00000010021	286942	Kif19a	-2.32299	0.763137	-6.72428	3.67709e-05	0.00295576	2.63315
ENSMUSG00000089659	100041680	Gm3470	-2.3221	1.0381	-5.12028	0.000359588	0.0129082	0.315133
ENSMUSG00000039542	17967	Ncam1	-2.3214	0.894438	-8.47095	4.43649e-06	0.000841255	4.71291
ENSMUSG00000051397	56753	Tacstd2	-2.31512	3.62083	-9.57981	1.36545e-06	0.000434317	5.78655
ENSMUSG00000102220	383850	Rpl23a-ps5	-2.31015	-4.04283	-4.49147	0.000969922	0.0250142	-0.415006
ENSMUSG00000107875	100503622	Gm44696	-2.30213	-4.04283	-4.26286	0.00141019	0.0324377	-0.760801
ENSMUSG00000086389	100038411	Gm15998	-2.28817	-2.18219	-4.34277	0.00123629	0.0295879	-0.668926
ENSMUSG00000099378	73475	1700067G17Rik	-2.27997	-3.16305	-3.89292	0.00262096	0.0492603	-1.35299
ENSMUSG00000045555	327747	Mettl24	-2.27703	-0.978071	-5.03561	0.000409652	0.0140669	0.352308
ENSMUSG00000074923	214230	Pak6	-2.26933	1.83413	-6.78736	3.38545e-05	0.0027818	2.63886
ENSMUSG00000000948		Gm38393	-2.26831	-0.786639	-3.89192	0.00262541	0.0492827	-1.47315
ENSMUSG00000035275	242570	Raver2	-2.26558	2.98217	-7.21583	1.95679e-05	0.00196884	3.09576
ENSMUSG00000049555	20776	Tmie	-2.26105	1.35784	-5.41048	0.00023181	0.00959045	0.725766
ENSMUSG00000023968	114570	Crip3	-2.26053	-4.45991	-4.69819	0.000695687	0.0199428	-0.109676
ENSMUSG00000090576		Gm17055	-2.24982	-1.00729	-5.65149	0.000162453	0.00782659	1.24504
ENSMUSG00000021609	13162	Slc6a3	-2.24856	-0.46162	-4.68571	0.000709665	0.0202436	-0.220806
ENSMUSG00000070720	623230	Tmem200b	-2.24743	-1.74279	-4.06113	0.00197316	0.040449	-1.13099
ENSMUSG00000072902	100038596	Gm10435	-2.24394	-1.23832	-5.14914	0.000344039	0.0125025	0.530383
ENSMUSG00000056679	70771	Gpr173	-2.24072	-1.93168	-4.29893	0.00132873	0.0312156	-0.744943
ENSMUSG00000024049	17929	Myom1	-2.23725	3.98789	-6.03186	9.42363e-05	0.00549823	1.34759
ENSMUSG00000073628	100503502	Gm10552	-2.23371	-4.47526	-4.6868	0.000708433	0.020228	-0.126321
ENSMUSG00000023092	14199	Fhl1	-2.23365	4.47214	-8.86846	2.86979e-06	0.000639672	4.95073
ENSMUSG00000102252	20646	Snrpn	-2.2334	0.0570672	-4.76229	0.000628332	0.0188315	-0.144884
ENSMUSG00000109111	286968	6530437J22Rik	-2.22906	-1.36034	-4.18551	0.00160306	0.0353091	-0.948864
ENSMUSG00000027276	16449	Jag1	-2.22794	0.327483	-5.31516	0.000267414	0.0107042	0.682201
ENSMUSG00000031169	53627	Porcn	-2.22505	1.08985	-5.49825	0.000203466	0.00882511	0.885992
ENSMUSG00000089844	381287	A530032D15Rik	-2.22421	-0.561827	-4.28735	0.00135434	0.0316092	-0.847407
ENSMUSG00000030313	320560	Dennd5b	-2.21927	3.36418	-9.68113	1.23283e-06	0.000429041	5.90685
ENSMUSG00000037872	13349	Ackr1	-2.21738	0.221036	-4.91285	0.000495774	0.0161692	0.0747833
ENSMUSG00000103309	100126030	BC037039	-2.21573	0.371956	-5.93218	0.000108482	0.00612406	1.57862
ENSMUSG00000038651	637277	Sycp2l	-2.20685	-2.06115	-5.36081	0.000249688	0.0101456	0.84444
ENSMUSG00000048612	226101	Myof	-2.20285	5.09236	-6.21408	7.31102e-05	0.00465091	1.49343
ENSMUSG00000052572	23859	Dlg2	-2.19894	2.43032	-6.98097	2.63527e-05	0.00238391	2.84072
ENSMUSG00000020090	237362	Npffr1	-2.19364	-1.67707	-4.60649	0.000805603	0.0218629	-0.273118
ENSMUSG00000038555	225362	Reep2	-2.19011	2.91091	-6.95768	2.71524e-05	0.00241927	2.76093
ENSMUSG00000027799	26422	Nbea	-2.18918	3.33388	-5.93235	0.000108457	0.00612406	1.27848
ENSMUSG00000027221	76969	Chst1	-2.18792	0.175821	-4.81084	0.000581906	0.0177646	-0.0826808
ENSMUSG00000037003	209039	Tns2	-2.18429	3.94237	-4.49617	0.000962571	0.0249813	-1.06755
ENSMUSG00000054641	70945	Mmrn1	-2.18214	6.44213	-9.45409	1.5519e-06	0.000459067	5.44182
ENSMUSG00000028909	19273	Ptpru	-2.17862	1.91874	-5.87577	0.00011755	0.00647533	1.35665
ENSMUSG00000031374	22754	Zfp92	-2.17269	0.553642	-5.2492	0.000295431	0.0114687	0.561205
ENSMUSG00000072214	18951	2005-09-01	-2.17254	1.7131	-7.76453	1.00118e-05	0.00127654	3.88076
ENSMUSG00000021379	15904	Id4	-2.17178	-3.71275	-3.92726	0.00247269	0.0473429	-1.28463
ENSMUSG00000064927	102634406	Gm22043	-2.17089	-4.50671	-4.21415	0.00152863	0.0339988	-0.833616
ENSMUSG00000034532	50759	Fbxo16	-2.16416	0.158433	-5.42573	0.000226599	0.00941593	0.859859
ENSMUSG00000059401	333639	Mamld1	-2.1567	-0.787593	-3.95804	0.00234725	0.0455673	-1.36578
ENSMUSG00000076653	780800	Ighv7-2	-2.14576	-4.52059	-4.90902	0.000498756	0.0162128	0.19376
ENSMUSG00000086265	111002	Marcksl1-ps4	-2.14576	-4.52059	-4.90902	0.000498756	0.0162128	0.19376
ENSMUSG00000104240	102640904	Gm36858	-2.14418	-4.52059	-4.81927	0.000574224	0.0176022	0.0654334
ENSMUSG00000025867	12890	Cplx2	-2.14039	3.06753	-8.53961	4.11037e-06	0.000799927	4.69298
ENSMUSG00000030218	17313	Mgp	-2.13952	-4.52059	-4.56432	0.000862155	0.0229968	-0.306307
ENSMUSG00000078137	383787	Ankrd63	-2.13893	1.27443	-5.54151	0.000190874	0.00849387	0.930378
ENSMUSG00000020164	67342	Kcnmb4os1	-2.12558	-4.5312	-4.13019	0.00175781	0.0376207	-0.962567
ENSMUSG00000034818	319586	Celf5	-2.12314	0.302394	-5.11794	0.000360883	0.0129193	0.382572
ENSMUSG00000031274	12830	Col4a5	-2.12053	-0.405825	-4.7398	0.000651146	0.0191467	-0.141514
ENSMUSG00000038677	268935	Scube3	-2.11951	3.12277	-5.63556	0.000166272	0.00793091	0.857247
ENSMUSG00000097622	320614	A330033J07Rik	-2.11874	-4.5312	-3.89844	0.00259652	0.0489844	-1.32378
ENSMUSG00000029381	27428	Shroom3	-2.1178	1.71114	-5.82224	0.000126904	0.00681299	1.30056
ENSMUSG00000046470	20672	Sox18	-2.10222	1.17088	-5.69382	0.000152748	0.0075684	1.16605
ENSMUSG00000033763	244654	Mtss1l	-2.10096	4.97516	-9.86058	1.03095e-06	0.00038603	5.97521
ENSMUSG00000087042		Gm11611	-2.09777	-2.16022	-5.48776	0.000206648	0.00891088	1.0213
ENSMUSG00000097823		Gm16701	-2.08575	-1.81519	-4.71102	0.000681624	0.0197291	-0.109563
ENSMUSG00000029765	243743	Plxna4	-2.08449	1.64998	-6.95928	2.70964e-05	0.00241927	2.87798
ENSMUSG00000029522	18778	Pla2g1b	-2.08262	-4.55203	-4.36292	0.00119609	0.0290013	-0.607177
ENSMUSG00000083633		Gm13312	-2.08114	-4.15579	-3.9577	0.00234858	0.0455673	-1.23267
ENSMUSG00000035735	269060	Dagla	-2.07928	-0.489437	-7.04385	2.43178e-05	0.002255	3.0601
ENSMUSG00000033149	208177	Phldb2	-2.07701	1.75015	-5.71996	0.000147064	0.00736091	1.14432
ENSMUSG00000025877	212032	Hk3	-2.07511	6.26883	-6.31956	6.32491e-05	0.00417627	1.53285
ENSMUSG00000062184	50786	Hs6st2	-2.07456	-0.0880296	-5.15435	0.000341308	0.0124185	0.470525
ENSMUSG00000022758	18440	P2rx6	-2.07212	0.802442	-6.5302	4.75671e-05	0.0034572	2.37056
ENSMUSG00000041817	320557	Fam169a	-2.06889	1.96645	-5.79306	0.000132337	0.00696641	1.22825
ENSMUSG00000018752	619441	Tnfsfm13	-2.06722	3.63314	-6.98768	2.61272e-05	0.00237076	2.72361
ENSMUSG00000084844	110641	Hoxb3os	-2.05848	3.94957	-7.19999	1.99606e-05	0.00197476	2.9719
ENSMUSG00000004113	12287	Cacna1b	-2.05757	-0.468251	-4.88034	0.00052166	0.0166824	0.0805747
ENSMUSG00000034684	20350	Sema3f	-2.05256	0.720011	-4.82727	0.000567026	0.0174399	-0.114564
ENSMUSG00000084849		Gm16105	-2.05207	-1.71488	-4.0458	0.00202458	0.0411893	-1.15618
ENSMUSG00000046997	211949	Spsb4	-2.04855	1.51232	-7.85493	8.99471e-06	0.00121428	3.99764
ENSMUSG00000025597	237010	Klhl4	-2.04313	3.2208	-4.41078	0.00110603	0.0276797	-1.11986
ENSMUSG00000032064	330938	Dixdc1	-2.04273	0.436519	-4.66415	0.000734521	0.0206342	-0.343845
ENSMUSG00000038984	239364	Tspyl5	-2.03611	-1.86902	-4.26421	0.00140705	0.032396	-0.800959
ENSMUSG00000049493	102502	Pls1	-2.03435	0.929558	-4.81821	0.000575184	0.0176134	-0.155282
ENSMUSG00000023960	83965	Enpp5	-2.0299	4.9842	-8.32243	5.24172e-06	0.000912089	4.2712
ENSMUSG00000001507	16400	Itga3	-2.02859	1.67233	-4.37554	0.00117163	0.0287141	-0.968477
ENSMUSG00000091091	100502876	Kcnmb3	-2.02076	-4.18502	-3.96002	0.00233938	0.0455296	-1.2287
ENSMUSG00000020961	108800	Ston2	-2.02021	1.2819	-6.34667	6.09509e-05	0.0040977	2.08482
ENSMUSG00000100129		Gm29064	-2.0197	-4.18502	-4.09182	0.00187425	0.0393443	-1.02315
ENSMUSG00000039330	78306	Tsga10ip	-2.0169	-2.04214	-4.29852	0.00132963	0.0312156	-0.741018
ENSMUSG00000007682	13371	Dio2	-2.01389	3.37773	-10.5074	5.52847e-07	0.000261638	6.72022
ENSMUSG00000028885	100340	Smpdl3b	-2.00524	-0.417844	-4.86057	0.000538092	0.0169513	0.0451728
ENSMUSG00000055963	208820	Triqk	-1.99636	1.39823	-4.19547	0.00157675	0.0348854	-1.23459
ENSMUSG00000049929	78134	Lpar4	-1.99427	-0.555231	-4.02666	0.00209078	0.0420729	-1.27914
ENSMUSG00000046314	217517	Stxbp6	-1.99381	0.0333176	-4.34849	0.00122474	0.0294066	-0.81434
ENSMUSG00000058656	320679	Samd12	-1.99299	0.87431	-6.13211	8.19087e-05	0.00507203	1.81985
ENSMUSG00000044676	234725	Zfp612	-1.9906	1.45176	-4.47996	0.000988217	0.0253534	-0.766638
ENSMUSG00000044162	414084	Tnip3	-1.99046	3.90329	-4.47436	0.00099724	0.0255394	-1.10514
ENSMUSG00000042589	13048	Cux2	-1.98877	0.0345166	-4.27168	0.0013898	0.0320992	-0.938982
ENSMUSG00000079808	102638047	AC168977.1	-1.98755	-1.17969	-4.28602	0.00135729	0.0316092	-0.801573
ENSMUSG00000033855	77057	Ston1	-1.98479	-0.535491	-5.22127	0.000308218	0.0117099	0.601943
ENSMUSG00000051177	18795	Plcb1	-1.98432	0.717779	-4.39302	0.00113858	0.0281659	-0.819809
ENSMUSG00000021209	74521	Ppp4r4	-1.98206	-0.339466	-5.23146	0.000303487	0.0116735	0.604204
ENSMUSG00000036136	104943	Fam110c	-1.981	2.77428	-6.9494	2.74427e-05	0.00243779	2.76102
ENSMUSG00000034275	235086	Igsf9b	-1.98065	-0.816581	-3.93633	0.00243502	0.0468033	-1.40339
ENSMUSG00000045394	17075	Epcam	-1.97987	0.76028	-4.50635	0.000946814	0.024633	-0.63898
ENSMUSG00000104904	77560	Gm43082	-1.97043	-2.34412	-5.2291	0.000304578	0.0116829	0.65816
ENSMUSG00000052726	240776	Kcnt2	-1.96051	-4.61271	-4.26078	0.00141506	0.0324738	-0.761869
ENSMUSG00000086686	100009664	F630206G17Rik	-1.95826	-4.61271	-4.15129	0.00169703	0.0367227	-0.929562
ENSMUSG00000034842	109979	Art3	-1.95754	-0.869913	-5.13359	0.000352329	0.0127256	0.489755
ENSMUSG00000029596	257635	Sdsl	-1.95282	5.25636	-8.88065	2.83238e-06	0.000639577	4.89179
ENSMUSG00000071531	432839	Gprin2	-1.93949	-0.976844	-4.19578	0.00157594	0.0348854	-0.963159
ENSMUSG00000022836	107589	Mylk	-1.9367	4.33433	-7.7853	9.76758e-06	0.00126172	3.67709
ENSMUSG00000057346	223672	Apol9a	-1.92484	-3.04486	-4.31816	0.00128731	0.0303742	-0.685354
ENSMUSG00000020773	217333	Trim47	-1.92445	5.89485	-6.6194	4.2234e-05	0.00318636	1.98889
ENSMUSG00000022687	117606	Boc	-1.92335	1.27267	-4.27291	0.00138699	0.0320785	-1.08936
ENSMUSG00000022629	16564	Kif21a	-1.92144	2.29268	-5.10503	0.000368105	0.0130406	0.134292
ENSMUSG00000025885	17919	Myo5b	-1.91912	-0.521313	-4.12516	0.00177264	0.037833	-1.1236
ENSMUSG00000052496	18766	Pkdrej	-1.91693	-0.413514	-4.09703	0.00185796	0.0390968	-1.18054
ENSMUSG00000031626	234214	Sorbs2	-1.91613	0.538748	-4.67131	0.000726164	0.0204773	-0.346583
ENSMUSG00000040584	18671	Abcb1a	-1.91324	2.08381	-6.07367	8.88696e-05	0.0053001	1.62171
ENSMUSG00000024107	16867	Lhcgr	-1.91249	2.75878	-4.66776	0.000730301	0.0205469	-0.632544
ENSMUSG00000042724	338372	Map3k9	-1.90869	2.35259	-4.65511	0.000745218	0.0208753	-0.598971
ENSMUSG00000048852	620913	Gm12185	-1.90465	3.35335	-5.10092	0.000370433	0.0131074	-0.00876913
ENSMUSG00000039760	237310	Il22ra2	-1.90371	0.538236	-6.02398	9.52871e-05	0.00554061	1.69194
ENSMUSG00000008136	14200	Fhl2	-1.90208	-1.15115	-4.89137	0.000512723	0.0165825	0.140055
ENSMUSG00000040329	16196	Il7	-1.90194	0.719225	-5.31606	0.000267054	0.0107042	0.641852
ENSMUSG00000039699	74481	Batf2	-1.89975	2.55857	-6.65043	4.05322e-05	0.00310617	2.37898
ENSMUSG00000048763	15410	Hoxb3	-1.8984	3.95897	-6.15942	7.88571e-05	0.00493165	1.53042
ENSMUSG00000033350	54371	Chst2	-1.89471	1.62876	-5.14606	0.000345667	0.0125462	0.280035
ENSMUSG00000027514	58203	Zbp1	-1.89365	3.04521	-7.20359	1.98706e-05	0.00197476	3.06562
ENSMUSG00000036667	77574	Tcaf1	-1.88703	2.55713	-7.59415	1.22822e-05	0.00147691	3.60744
ENSMUSG00000028782	230775	Adgrb2	-1.88647	-0.0228354	-5.06007	0.000394471	0.0137442	0.318943
ENSMUSG00000024883	225870	Rin1	-1.88564	0.84674	-5.51535	0.000198384	0.00865544	0.928612
ENSMUSG00000036885	622434	Arhgef26	-1.8839	0.719139	-4.22541	0.00150036	0.0335213	-1.09957
ENSMUSG00000025038	74405	Efhc2	-1.87338	-0.166331	-5.83739	0.00012418	0.00671547	1.4727
ENSMUSG00000030219	69187	Erp27	-1.87307	1.63158	-5.74194	0.00014246	0.00715466	1.18569
ENSMUSG00000086162	102637702	Gm16342	-1.86775	-2.30697	-4.0554	0.00199222	0.0407611	-1.11677
ENSMUSG00000021090	78257	Lrrc9	-1.86615	1.1488	-5.16727	0.000334641	0.0122886	0.368204
ENSMUSG00000002578	22781	Ikzf4	-1.86333	1.57266	-4.28619	0.00135692	0.0316092	-1.10904
ENSMUSG00000054662	71345	Ano9	-1.8614	-0.670303	-4.22946	0.00149032	0.0334273	-0.937498
ENSMUSG00000039706	16826	Ldb2	-1.85804	-0.80074	-3.96156	0.00233329	0.0454685	-1.36472
ENSMUSG00000026062	226999	Slc9a2	-1.85599	0.702193	-7.21028	1.97045e-05	0.00197114	3.25083
ENSMUSG00000039765	231214	Cc2d2a	-1.85597	3.68663	-8.41892	4.70225e-06	0.000858624	4.49744
ENSMUSG00000039315	27278	Clnk	-1.85499	3.31341	-10.6781	4.71522e-07	0.000258298	6.88296
ENSMUSG00000029999	21802	Tgfa	-1.85242	-1.01144	-4.3488	0.00122411	0.0294066	-0.715022
ENSMUSG00000026826	18227	Nr4a2	-1.84959	4.55162	-3.90871	0.0025517	0.0483239	-2.16333
ENSMUSG00000006445	13836	Epha2	-1.84858	1.50783	-5.46896	0.000212491	0.00903116	0.789876
ENSMUSG00000019124	69938	Scrn1	-1.84682	1.36935	-6.62278	4.20448e-05	0.0031809	2.4514
ENSMUSG00000082151	100039478	Gm11810	-1.83899	-4.67338	-4.25952	0.00141801	0.0324911	-0.76355
ENSMUSG00000109467	102632619	Gm30646	-1.83785	-4.67338	-4.18593	0.00160196	0.0353091	-0.876029
ENSMUSG00000084423		Gm25109	-1.8358	-4.67338	-4.07087	0.0019412	0.0401556	-1.0534
ENSMUSG00000081978	100416125	Gm14895	-1.8358	-4.67338	-4.07087	0.0019412	0.0401556	-1.0534
ENSMUSG00000083176	51966	D11Bhm181e	-1.8358	-4.67338	-4.07087	0.0019412	0.0401556	-1.0534
ENSMUSG00000099686		Gm29460	-1.83552	-4.67338	-4.0549	0.00199389	0.0407611	-1.07816
ENSMUSG00000020411	214112	Nipal4	-1.83552	-4.67338	-4.0549	0.00199389	0.0407611	-1.07816
ENSMUSG00000018339	14778	Gpx3	-1.83456	1.7226	-4.73875	0.000652226	0.0191594	-0.383044
ENSMUSG00000030117	14562	Gdf3	-1.83418	3.35101	-5.34148	0.000257037	0.0103872	0.367831
ENSMUSG00000055210	17301	Foxd2	-1.831	2.27887	-7.39631	1.56367e-05	0.00169958	3.38302
ENSMUSG00000021763	408066	BC067074	-1.82601	2.055	-4.14143	0.00172514	0.037222	-1.42008
ENSMUSG00000016624	271305	Phf21b	-1.82336	2.38827	-6.78945	3.37624e-05	0.0027818	2.58308
ENSMUSG00000036745	70892	Ttll7	-1.82091	0.992384	-5.67826	0.000156241	0.00765191	1.15548
ENSMUSG00000026700	22164	Tnfsf4	-1.81292	1.29539	-5.75406	0.000139989	0.00711513	1.23735
ENSMUSG00000005131	75311	4930550C14Rik	-1.81077	-0.174779	-4.6089	0.000802491	0.0218184	-0.374884
ENSMUSG00000062960	16542	Kdr	-1.79897	2.40331	-4.41947	0.00109045	0.0274057	-1.00026
ENSMUSG00000038349	227120	Plcl1	-1.79559	2.90571	-4.19905	0.00156742	0.0347569	-1.44219
ENSMUSG00000087361	68400	0610043K17Rik	-1.79538	-0.773109	-4.17857	0.00162168	0.0355832	-1.01223
ENSMUSG00000020546	20913	Stxbp4	-1.78765	5.89225	-6.58888	4.39825e-05	0.00328547	1.94426
ENSMUSG00000024778	14102	Fas	-1.78192	0.261333	-5.35465	0.000252005	0.0102257	0.739971
ENSMUSG00000091475	72834	2810468N07Rik	-1.77608	1.5135	-4.68164	0.000714292	0.0202778	-0.449348
ENSMUSG00000020105	320398	Lrig3	-1.77561	1.25525	-6.80223	3.32038e-05	0.00275899	2.6978
ENSMUSG00000035773	114229	Kiss1r	-1.77196	1.15808	-5.2055	0.0003157	0.0119116	0.423918
ENSMUSG00000028167	69772	Bdh2	-1.76583	2.09313	-4.25413	0.0014307	0.0325813	-1.23605
ENSMUSG00000054320	270091	Lrrc36	-1.76335	0.47797	-6.71416	3.72633e-05	0.00298723	2.62866
ENSMUSG00000029096	78558	Htra3	-1.76255	1.10023	-5.18415	0.000326129	0.0121553	0.397039
ENSMUSG00000033565	93686	Rbfox2	-1.75872	3.7203	-5.89739	0.000113983	0.00637376	1.16973
ENSMUSG00000027935	68328	Rab13	-1.75764	1.4622	-7.36464	1.62599e-05	0.00172396	3.40279
ENSMUSG00000001555	14230	Fkbp10	-1.75577	1.30031	-4.62923	0.000776737	0.0213486	-0.508773
ENSMUSG00000033191	21846	Tie1	-1.75295	6.92015	-9.73494	1.16814e-06	0.000415044	5.7084
ENSMUSG00000078922	21822	Tgtp1	-1.75103	4.23703	-6.19659	7.48991e-05	0.00473417	1.54875
ENSMUSG00000092457	667827	Gm8835	-1.75073	-1.17315	-4.87186	0.000528644	0.0167608	0.110719
ENSMUSG00000000739	57429	Sult5a1	-1.74768	-1.68285	-4.37849	0.00116598	0.028623	-0.626882
ENSMUSG00000020473	11568	Aebp1	-1.74539	1.56902	-4.95801	0.000462058	0.0153019	-0.0126928
ENSMUSG00000030731	20981	Syt3	-1.74432	1.12344	-6.86006	3.07983e-05	0.00261588	2.78184
ENSMUSG00000103183		Gm37090	-1.74263	1.56954	-6.04824	9.2094e-05	0.00544774	1.63487
ENSMUSG00000027983	71519	Cyp2u1	-1.74186	-0.545884	-4.09585	0.00186165	0.0391345	-1.17232
ENSMUSG00000028601	52430	Echdc2	-1.73737	1.0871	-4.7542	0.000636435	0.018921	-0.280895
ENSMUSG00000027966	12814	Col11a1	-1.72615	-1.52948	-3.94108	0.00241552	0.0465495	-1.33683
ENSMUSG00000007783	78070	Cpt1c	-1.72604	2.50887	-5.32588	0.000263134	0.0106046	0.448128
ENSMUSG00000022440	72709	C1qtnf6	-1.72468	4.40831	-8.24959	5.69317e-06	0.00095201	4.23026
ENSMUSG00000097157	102637693	Gm26512	-1.7238	1.20158	-6.49852	4.96314e-05	0.00354625	2.29531
ENSMUSG00000086448	493800	9330162012Rik	-1.72346	-0.707348	-4.50015	0.000956375	0.0248599	-0.500924
ENSMUSG00000110020		RP24-502E20.5	-1.71854	-1.3202	-4.1211	0.0017847	0.038008	-1.05951
ENSMUSG00000025330	18602	Padi4	-1.71808	5.88533	-13.7723	3.64577e-08	6.74034e-05	9.38292
ENSMUSG00000034107	404545	Ano7	-1.71668	-0.201123	-5.5241	0.000195838	0.00859785	1.02422
ENSMUSG00000015619	14462	Gata3	-1.70943	3.68465	-8.23895	5.7626e-06	0.000952856	4.28427
ENSMUSG00000032514	74052	Ttc21a	-1.70888	0.557829	-5.11456	0.000362756	0.0129325	0.344901
ENSMUSG00000017978	320405	Cadps2	-1.70601	3.4879	-6.52072	4.81748e-05	0.00349279	2.09395
ENSMUSG00000042510	212439	AA986860	-1.70506	1.50971	-6.04165	9.29497e-05	0.00544774	1.63003
ENSMUSG00000026765	71897	Lypd6b	-1.70027	0.641718	-5.63465	0.000166495	0.00793091	1.12141
ENSMUSG00000051910	20679	Sox6	-1.69957	4.33365	-11.167	3.02415e-07	0.000208041	7.28187
ENSMUSG00000052512	78286	Nav2	-1.6975	4.57199	-7.18107	2.04408e-05	0.00200668	2.8737
ENSMUSG00000037060	109042	Prkcdbp	-1.69688	2.988	-5.79782	0.000131435	0.00694282	1.10799
ENSMUSG00000102018	432964	K230010J24Rik	-1.69365	-0.91137	-4.85332	0.000544262	0.0170311	0.0661474
ENSMUSG00000063568	231986	Jazf1	-1.69277	0.205546	-4.74215	0.000648713	0.0191122	-0.202287
ENSMUSG00000028456	22249	Unc13b	-1.69243	2.19422	-4.62976	0.000776079	0.0213486	-0.624669
ENSMUSG00000108929	668310	Cc2d2b	-1.68939	1.98025	-6.03523	9.37918e-05	0.00548312	1.57201
ENSMUSG00000073077	636104	Gm7173	-1.6785	0.448796	-4.19489	0.00157827	0.0348931	-1.12144
ENSMUSG00000018672	56358	Copz2	-1.67009	1.88055	-7.39227	1.57148e-05	0.00169958	3.40755
ENSMUSG00000043913	269693	Ccdc60	-1.66949	1.91992	-4.38295	0.00115751	0.0285335	-0.997746
ENSMUSG00000085541	100502670	Gm16010	-1.66204	-1.02984	-4.71584	0.000676417	0.0196168	-0.138324
ENSMUSG00000036904	14370	Fzd8	-1.66087	2.16841	-5.95895	0.000104443	0.0059414	1.4411
ENSMUSG00000043251	277978	Exoc3l	-1.65897	4.05147	-9.34645	1.73353e-06	0.000489303	5.49832
ENSMUSG00000105945		Gm43570	-1.65894	0.646139	-5.46303	0.000214369	0.00907154	0.865759
ENSMUSG00000055134	72804	9130017K11Rik	-1.65479	-4.7655	-3.89754	0.00260051	0.0490284	-1.32321
ENSMUSG00000047205	75219	Dusp18	-1.6531	2.5467	-5.5348	0.000192771	0.00853645	0.764096
ENSMUSG00000019889	19272	Ptprk	-1.65092	2.13134	-4.24103	0.00146204	0.0330395	-1.26583
ENSMUSG00000001946	69524	Esam	-1.64875	5.54983	-7.49825	1.37996e-05	0.00158835	3.19524
ENSMUSG00000086587	100038514	Gm11837	-1.64854	0.441869	-4.63742	0.000766618	0.0212933	-0.396409
ENSMUSG00000044468	74645	Fam46c	-1.64044	3.13372	-4.87272	0.000527934	0.0167608	-0.355731
ENSMUSG00000046733	232431	Gprc5a	-1.63462	0.326527	-5.27346	0.00028478	0.0111725	0.609484
ENSMUSG00000025175	63828	Fn3k	-1.6346	1.39168	-4.07418	0.00193046	0.0400903	-1.44741
ENSMUSG00000020303	20856	Stc2	-1.63396	-1.01718	-4.52884	0.000912979	0.0239635	-0.43176
ENSMUSG00000020689	16416	Itgb3	-1.6333	5.80883	-4.96219	0.000459056	0.0152235	-0.520734
ENSMUSG00000037738	330721	Nek5	-1.63044	-2.18246	-4.10864	0.00182223	0.0386403	-1.03459
ENSMUSG00000095457	668128	Gm8989	-1.62798	0.88307	-4.6288	0.00077727	0.0213486	-0.460935
ENSMUSG00000024114	71003	Prss41	-1.62576	-1.09992	-3.95756	0.00234915	0.0455673	-1.34592
ENSMUSG00000084756		Gm13881	-1.62485	3.31417	-9.0181	2.44531e-06	0.000590881	5.20011
ENSMUSG00000034768	217217	Asb16	-1.62265	1.63238	-5.62637	0.00016852	0.00797327	1.00821
ENSMUSG00000074577	69553	Fam65c	-1.61878	2.15094	-5.14224	0.000347691	0.0125888	0.203688
ENSMUSG00000038074	231997	Fkbp14	-1.6184	0.535801	-4.06868	0.00194833	0.040179	-1.34466
ENSMUSG00000038188	380713	Scarf1	-1.61623	6.18322	-9.07454	2.3033e-06	0.000572554	5.03646
ENSMUSG00000036743	73677	Psma8	-1.61117	2.87985	-6.18961	7.56261e-05	0.00476993	1.69233
ENSMUSG00000038552	64339	Fndc4	-1.60904	0.923323	-4.08524	0.00189501	0.0396077	-1.36719
ENSMUSG00000043822	66548	Adamtsl5	-1.60415	3.86496	-7.39083	1.57427e-05	0.00169958	3.21762
ENSMUSG00000033107	67664	Rnf125	-1.60246	3.2183	-5.98155	0.000101158	0.00577676	1.35001
ENSMUSG00000038060	320256	Dlec1	-1.60014	-0.159342	-3.98879	0.00222847	0.0441852	-1.39442
ENSMUSG00000060206	242466	Zfp462	-1.59712	2.70669	-4.83172	0.000563071	0.0173864	-0.365253
ENSMUSG00000022594	23936	Lynx1	-1.59536	0.97125	-3.90647	0.00256141	0.0484767	-1.67772
ENSMUSG00000015599	106763	Ttbk1	-1.59512	0.178627	-5.0421	0.000405566	0.0139989	0.268441
ENSMUSG00000045284	245404	Dcaf12l1	-1.58698	2.26737	-4.41982	0.00108982	0.0274057	-0.985121
ENSMUSG00000027499	18767	Pkia	-1.57806	2.37495	-4.1749	0.0016316	0.0356457	-1.41363
ENSMUSG00000090214		Gm15657	-1.57263	4.36043	-7.43047	1.49934e-05	0.00166112	3.21739
ENSMUSG00000056004	231014	9330182L06Rik	-1.57119	2.0975	-5.65462	0.000161712	0.00782659	0.997718
ENSMUSG00000098055	102640832	Gm26947	-1.56815	0.608711	-4.28167	0.00136707	0.0317477	-0.999342
ENSMUSG00000022824	17063	Muc13	-1.5643	8.04285	-9.34461	1.73682e-06	0.000489303	5.22337
ENSMUSG00000073421	14961	H2-Ab1	-1.55727	5.38177	-3.88044	0.00267713	0.0499005	-2.31431
ENSMUSG00000086763	319849	Plxna4os1	-1.55491	1.85188	-5.52199	0.000196449	0.00860911	0.825935
ENSMUSG00000110251	100040840	RP24-306C18.10	-1.55193	1.15982	-5.42992	0.000225187	0.00938206	0.762929
ENSMUSG00000030103	20893	Bhlhe40	-1.54348	3.56509	-5.39777	0.000236253	0.00974699	0.422899
ENSMUSG00000048807	103710	Slc35e4	-1.53829	3.20628	-8.10253	6.73802e-06	0.00103811	4.16266
ENSMUSG00000031789	333329	Cngb1	-1.5279	3.57236	-9.08301	2.28277e-06	0.000572554	5.24962
ENSMUSG00000059742	170738	Kcnh7	-1.5237	1.07397	-4.23394	0.00147931	0.0333277	-1.13831
ENSMUSG00000038370	66425	Pcp4l1	-1.52249	4.587	-6.56825	4.52084e-05	0.00335165	2.03456
ENSMUSG00000042439	328977	Zfp532	-1.52193	4.24834	-5.58454	0.000179168	0.00825541	0.628634
ENSMUSG00000029005	70433	Draxin	-1.52097	-1.6043	-4.15618	0.00168326	0.0365583	-0.98449
ENSMUSG00000015316	27218	Slamf1	-1.52019	4.12698	-4.95717	0.000462659	0.0153019	-0.348378
ENSMUSG00000025875	74257	Tspan17	-1.51989	1.92929	-5.74387	0.000142064	0.00714746	1.14919
ENSMUSG00000086327	76392	Slfn5os	-1.51895	-0.873019	-3.88974	0.00263515	0.0493668	-1.48204
ENSMUSG00000040729	234915	Cep126	-1.51477	2.20977	-5.1241	0.000357489	0.0128648	0.166607
ENSMUSG00000109735		RP23-397L11.3	-1.51373	1.10189	-4.36556	0.00119093	0.0288998	-0.922697
ENSMUSG00000002565	20259	Scin	-1.50242	0.710301	-4.4622	0.00101714	0.0259156	-0.715064
ENSMUSG00000007989	14365	Fzd3	-1.50195	1.04449	-4.11396	0.0018061	0.0383258	-1.33695
