# Supplementary material for: Age-specific biological and molecular profiling distinguishes paediatric from adult acute myeloid leukaemias
Source: Nat Commun. 2018 Dec 11;9:5280. doi: 10.1038/s41467-018-07584-1 (PMC6290074; doi:10.1038/s41467-018-07584-1)
Supplement: Supplementary file 9 — Supplementary Data 7 [file 41467_2018_7584_MOESM9_ESM.xlsx]

## Sheet: 5D
Immune system process	Cellular response to Organic Substance	Response to oxygen containing compound	Positive regulation of multicellular organismal process	Regulation of neuron differentiation	Small molecule metabolic process	Regulation of nervous system development	Immune response	Cellular response to oxygen containing compound	Regulation of multicellular organismal development
ABCB1	CAPN2	CAPN2	CTSH	CDK5RAP1	AHCYL2	CDK5RAP1	BPI	CAPN2	CDK5RAP1
BPI	CD180	CD180	CX3CR1	DISC1	AK8	CX3CR1	CD180	CD180	CTSH
CD180	CTSH	CTSH	DISC1	EDNRB	APOF	DISC1	CTSH	CX3CR1	CX3CR1
CD48	CX3CR1	CX3CR1	EDNRB	MYCL1	CDS1	EDNRB	CX3CR1	EDNRB	DISC1
CTSH	EDNRB	EDNRB	HPSE	NAP1L2	CKB	MYCL1	EMR1	IRF8	EDNRB
CX3CR1	EHD4	GLRA3	IRF8	NCKIPSD	CLN8	NAP1L2	HLA-DMA	P2RY6	GDF9
EDNRB	GDF9	IL10RA	ITGB3	PLXNB2	CNDP2	NCKIPSD	IRF8	PIK3C2A	HPSE
EMR1	HPGD	INPPL1	NAP1L2	SDK1	GAMT	PLXNB2	LY86	RGS10	MYCL1
HLA-DMA	IL10RA	IRF8	NCKIPSD	SEMA4C	HPGD	SDK1	POU2F2	SCARB1	NAP1L2
INPPL1	IRF8	NR0B2	PLXNB2	SERPINF1	HPSE	SEMA4C	SH2D6	SERPINF1	NCKIPSD
IRF8	NR0B2	P2RY6	SCARB1	ZEB2	INPPL1	SERPINF1	TICAM2	SLC2A5	PLXNB2
ITGB3	P2RY6	PIK3C2A	SCPEP1		KMO	ZEB2	TMEM173	TICAM2	PRDM16
LY86	PIK3C2A	RGS10	SERPINF1		NR0B2		TNFRSF13B		SDK1
NCKIPSD	RGMA	SCARB1	TICAM2		PLD4		TNFSF12		SEMA4C
POU2F2	SCARB1	SDK1	TMEM173		SCARB1				SERPINF1
PRR5	SERPINF1	SERPINF1	TNFSF12		SCPEP1				TNFSF12
SH2D6	SLC2A5	SLC2A5	ZEB2		SLC7A7				ZEB2
SLC7A7	TICAM2	TICAM2			UPB1
TICAM2	TMEM173
TMEM173	TNFRSF13B
TNFRSF13B	TNFSF12
TNFSF12
