# Supplementary material for: Age-specific biological and molecular profiling distinguishes paediatric from adult acute myeloid leukaemias
Source: Nat Commun. 2018 Dec 11;9:5280. doi: 10.1038/s41467-018-07584-1 (PMC6290074; doi:10.1038/s41467-018-07584-1)
Supplement: Supplementary file 10 — Supplementary Data 8 [file 41467_2018_7584_MOESM10_ESM.xlsx]

## Sheet: Sheet1
Small molecule metabolic process	Response to endogenous stimulus	Regulatlion of phosphorus metabolic process	Regulation of camp metabolic process	Regulation of cyclic nucleotide metabolic process	Lipid metabolic process	Positive regulation of camp metabolic process	Forebrain neuron development	Regulation of transport	Neurogenesis
ABCA1	ABCA1	ABCA1	ABCA1	ABCA1	ABCA1	ABCA1	ARX	ABCA1	ARX
AFP	ACR	ACR	ACR	ACR	AFP	ACR	SEMA3A	ADCYAP1R1	BMPR2
AGMAT	ADCYAP1R1	ADCYAP1R1	ADCYAP1R1	ADCYAP1R1	AKR1C1	ADCYAP1R1	SLC4A10	CACNA2D3	CLCF1
AKR1C1	AKR1C1	BMPR2	CALCA	CALCA	DHCR24	CALCA		CALCA	DAB2IP
CYP4F22	BMPR2	CALCA	GABBR1	GABBR1	FAAH			DAB2IP	DOCK7
DHCR24	CALCA	CCDC8			IL4			DAPK1	MCF2
DPYS	DAB2IP	CLCF1			LPA			GABBR1	MYCN
ENO2	DHCR24	DAB2IP			PIK3C2B			GPHA2	NKD1
EXTL1	FBN1	DOCK7			PIK3C2G			HNMT	PRKG1
FAAH	GABBR1	GABBR1			SCD			IL18R1	RIMS2
GALM	GALNT3	HRH4			SPTSSB			IL4	SEMA3A
HNMT	HNMT	IGF1R			ST6GALNAC1			RBPMS	SLC4A10
IL4	IGF1R	IL4						RIMS2	ZNF521
MAGI3	PDE3B	MAGI3						SERPINA10
PDE3B	PKD1L1	RBPMS						SLC18A2
PGM5	SLC18A2	SORBS3
SCD
SLC7A8
