# Supplementary material for: Age-specific biological and molecular profiling distinguishes paediatric from adult acute myeloid leukaemias
Source: Nat Commun. 2018 Dec 11;9:5280. doi: 10.1038/s41467-018-07584-1 (PMC6290074; doi:10.1038/s41467-018-07584-1)
Supplement: Supplementary file 11 — Supplementary Data 9 [file 41467_2018_7584_MOESM11_ESM.xlsx]

## Sheet: Sheet1
Biological adhesion	Tissue Development	Extracellular structure organization	Immune system process	Orphan morphogenesis	Cellular response to organic substance	Response to external stimulus	Cell proliferation	Regulation of cellular component movement	Cell-cell adhesion
ACTN2	ACTN2	ADAMTS4	ABCC9	ATP8A2	ACTN2	ABCC9	BCAR1	AMOTL1	BCL11B
BCAR1	ATP8A2	ADAMTS5	ANG	BCL11B	BCAR1	ADAMTS5	CTGF	BCAR1	CD4
BCL11B	BCL11B	COL27A1	BANK1	COL27A1	CCL7	ANG	EBI3	CCL7	CDH16
CD4	BFSP2	COL6A1	BCAR1	CTGF	CDH5	ATP8A2	EDNRA	CHST3	CDH17
CDH16	CECR2	CRISPLD2	BCL11B	DCHS1	COL6A1	BCAR1	EMP1	CXCL12	CDH5
CDH17	CNN3	CTGF	CCL7	DCN	CTGF	BCL11B	EPHB1	DAPK2	DCHS1
CDH5	COL27A1	DCN	CD4	EPHB1	CXCL12	CCL7	FGF13	DCN	EBI3
COL6A1	COL6A1	IBSP	CDH17	EVL	DCN	CD4	FSCN1	DPYSL3	HBB
CTGF	CTGF	ITGA8	CHIT1	HCN1	DPYSL3	CHIT1	HMGA2	EDNRA	IL7R
CXCL12	DCHS1	ITGA9	CXCL12	IGFBP5	EBI3	CHST3	IGFBP5	EVL	ITGA8
DCHS1	DCN	ITGAX	DAPK2	ITGA8	EDARADD	CXCL12	IL7R	GCET2	ITGAX
EBI3	EDNRA	ITGB5	EBI3	ITGAX	HCN1	DCN	IL9R	IGFBP5	ITGB5
EPHB1	EMP1	MMP13	EPHB1	LEF1	HMGCS2	EDNRA	LEF1	LEF1	LEF1
HBB	HCN1	NID1	FCAMR	MMP13	HNF4A	EPHB1	LIPG	LRP1	PCDH1
IBSP	HMGA2	POSTN	GPR174	NKD1	IBSP	ETV1	LRP1	MMRN2	RAG1
IL7R	HMGCS2	SPARC	GZMA	PAX5	IGFBP5	EVL	NES	NKD1	RAG2
ITGA8	IBSP	TNC	IL7R	SEMA3A	IL7R	HMGA2	RAG2	NR2F2	SLAMF6
ITGA9	IGFBP5		ITGA9	STC1	IL9R	HMGCS2	SLAMF6	POSTN	TCF7
ITGAX	ITGA8		ITGAX	TCF7	ITGAX	ITGA9	STC1	SEMA3A	THEMIS
ITGB5	ITGB5		ITGB5	TNC	ITGB5	LEF1	WNT10B	SPARC
LEF1	LEF1		LEF1	TNNI1	LEF1	LIPG		STC1
NID1	MMP13		LGALS1	WNT10B	LGALS1	MMP13
PCDH1	NR2F2		PAX5	WNT6	LIN28B	POSTN
POSTN	PAX5		PDCD1		NR2F2	PTGER2
RAG1	POSTN		RAG1		POSTN	PTGIR
RAG2	SEMA3A		RAG2		PTGER2	SEMA3A
SIGLEC8	STC1		RFTN2		RXRG	SPARC
SLAMF6	TCF7		SLAMF6		SPARC	STAB1
STAB1	TNC		TCF7		STC1	STAB2
STAB2	TNNI1		THEMIS		TCF7	STC1
TCF7	WNT10B		TYROBP		TNC	TNC
THEMIS	WNT6		VIPR1		WNT10B
TNC			VPREB1		WNT6
			WNT10B
