# Supplementary material for: Age-specific biological and molecular profiling distinguishes paediatric from adult acute myeloid leukaemias
Source: Nat Commun. 2018 Dec 11;9:5280. doi: 10.1038/s41467-018-07584-1 (PMC6290074; doi:10.1038/s41467-018-07584-1)
Supplement: Supplementary file 12 — Supplementary Data 10 [file 41467_2018_7584_MOESM12_ESM.xlsx]

## Sheet: Sheet1
Biological adhesion	Tissue development	Regulation of multicellular organismal development	Regulation of cell differentiation	Cell development	Positive regulation of multicellular organismal process	Regulation of transport	Organ morphogenesis	Positive regulation of developmental process	Embryo development
BOC	AKR1C1	BAI2	AGTR1	ANK3	ABAT	ABAT	BMP4	AGTR1	APOB
CADM3	ARHGEF26	BMP4	APOB	ARHGEF26	BAI2	AGTR1	BMPR1A	APOB	BMP4
CDH22	BDH2	BMPR1A	BMP4	BMP4	BMP4	ANK3	COL11A1	BAI2	BMPR1A
CDH8	BMP4	C1orf172	BMPR1A	BMPR1A	BMPR1A	ANO9	CSGALNACT1	BMP4	C1orf172
CNTN1	BMPR1A	C1orf187	BOC	BOC	C1orf172	BMP4	CYP26B1	BMPR1A	CC2D2A
COL16A1	C1orf172	CCBE1	C1orf172	C1orf172	CCBE1	BMPR1A	CYR61	BOC	COBL
COL4A6	CC2D2A	CHRNA7	C1orf187	C1orf187	CHRM3	BTN2A2	DDR1	C1orf172	COL11A1
CYP26B1	CES1	CNTN1	CLU	CFTR	CHRNA7	C4A	DLG5	CCBE1	CXXC4
CYR61	COBL	COBL	CNTN1	CLU	CHRNB4	CACNA1B	DSP	CHRNA7	CYP26B1
DDR1	COL11A1	CUX2	COBL	CNGB1	CLEC9A	CACNG7	EDAR	CLU	CYR61
DLG5	CSGALNACT1	CYP26B1	CUX2	CNTN1	CLU	CADPS2	EFEMP1	CNTN1	DUSP4
DSC2	CYP26B1	CYR61	CYP26B1	COBL	CNTN1	CDKL2	EFNA1	COBL	EFEMP1
DSG2	CYR61	CYSLTR2	CYR61	COL11A1	COBL	CFTR	EPHA2	CUX2	EFNA1
DSP	CYTL1	DIXDC1	DIXDC1	CYR61	CUX2	CHRNB4	FHL1	CYP26B1	EPHA2
EFNA1	DACT2	DNM3	DNM3	DACT2	CYP26B1	CLEC9A	FHL2	CYR61	FAS
EFS	DDR1	EFEMP1	EFEMP1	DHH	CYR61	CNTN1	FZD3	CYSLTR2	FZD3
EMP2	DLG5	EFNA1	EFNA1	DPY19L2	CYSLTR2	CPLX2	GATA3	EPHA4	GATA3
EPCAM	DSG2	EMP2	EMP2	EFNA1	EPHA2	EDAR	HOXB2	FEZ1	GDF3
EPHA2	DSP	EPHA2	EPHA4	EPHA2	EPHA4	EFCAB4A	HOXB3	FZD3	HOXB2
EPHA4	DUSP4	EPHA4	F2	EPHA4	F2	F2	HOXB5	GATA3	HOXB3
ESAM	EDA2R	F2	FAS	FAS	FEZ1	FAM115A	HOXB7	GHR	HOXB5
FAP	EDAR	FAS	FEZ1	FEZ1	FZD3	FAM115C	HOXB8	HOXB7	HOXB7
FAS	EFNA1	FEZ1	FZD3	FHL2	GATA3	FHL1	HOXC4	ID4	HOXB8
FAT1	EPCAM	FZD3	GATA3	FZD3	GHR	GATA3	ID4	IL7	HOXB9
FAT2	EPHA2	GATA3	GDF3	GATA3	HOXB7	ISL1	IL7	ISL1	HOXC4
FEZ1	EPHA4	GDF3	GPR173	GDF3	ID4	ITGB3	ISL1	ITGA3	HOXC6
FZD8	EVC	GPR173	HOXB3	ID4	IL7	KANK1	JAG1	JAG1	ISL1
GATA3	FHL2	HOXB3	HOXB8	ISL1	ISL1	KCNB2	KCNQ4	KDR	ITGA3
IGSF11	FN3K	HOXB7	ID4	ITGB3	ITGA3	KCNH7	LAMA5	LRRN1	ITGB3
IGSF9B	FZD3	HOXB8	IL7	JAG1	ITGB3	KCNIP3	LRIG3	MAP1B	KCNQ4
IL7	GATA3	ID4	ISL1	KRT8	JAG1	KCNN2	MGP	NEK5	KDR
ITGA3	GDF3	IL7	ITGA3	LAMA5	KDR	KCNQ3	MYLK	OVOL2	KIAA1217
ITGB3	HOXB2	ISL1	ITGB3	LDB3	LAMA5	KCNQ4	OVOL2	PAK3	KRT8
JAM2	HOXB3	ITGA3	JAG1	LRRN1	LRRN1	KCNS1	PKP2	PHLDB2	LAMA5
LAMA4	HOXB5	JAG1	KANK1	MAP1B	MAP1B	KISS1R	PTN	PLCB1	LRIG3
LAMA5	HOXC4	KANK1	KDR	MAP2	OVOL2	MAP1B	RARB	PLS1	MYO1E
MMRN1	ID4	KDR	LGALS12	MYO1E	PAK3	MYLK	RORB	PRKCZ	OVOL2
NCAM1	ISL1	LAMA4	LTBP4	NCAM1	PAWR	NR1H4	RYR2	PRKD1	RARB
NFASC	ITGA3	LAMA5	MAP1B	NDRG1	PDE9A	PAWR	SFRP1	PTN	RYR2
PCDHA10	ITGB3	LRRN1	MEIS2	NFASC	PHLDB2	PCLO	SOX18	RARB	SEMA3F
PCDHA11	JAG1	MAP1B	NEK5	NR4A2	PLCB1	PKIA	SOX8	ROBO2	SFRP1
PCDHA13	KDR	MEIS2	OVOL2	OSBP2	PLS1	PKP2	TACSTD2	SCARF1	SHROOM3
PCDHA2	LAMA5	MGP	PAK3	OVOL2	PRKCZ	PLA2G1B	TBX1	SCIN	SOX18
PCDHA3	LDB2	NUPR1	PHLDB2	PAK3	PRKD1	PLCB1	TBX15	SEMA7A	SOX6
PCDHA4	MGP	OVOL2	PKP2	PLXNA4	PTN	PRKCZ	TBX4	SFRP1	SOX8
PCDHA8	MYH14	PAK3	PLCB1	PRKCZ	RARB	PRKD1	TCF15	SLC6A3	TBX1
PCDHA9	MYLK	PHLDB2	PLXNA4	PTPRK	ROBO2	PROM2	TGFB3	SOX6	TBX15
PCDHAC1	MYO1E	PLCB1	PRKCZ	RAB13	RYR2	REEP2	TGM2	SOX8	TBX4
PCDHAC2	NUPR1	PLXNA4	PRKD1	RARB	SCARF1	RGN	TMEM100	SYT3	TCF15
PKP2	OVOL2	PRKCZ	PTN	RBFOX2	SCIN	RYR2	TMIE	TACSTD2	TGFB3
PTPRK	PKP2	PRKD1	RARB	ROBO2	SELP	SCIN	TSPAN12	TBX1	TIE1
PTPRU	PTN	PSMA8	RBFOX2	RORB	SEMA7A	SEPT5	TULP1	TGFB3	TMEM100
RGMB	RAB13	PTN	ROBO2	SCARF1	SLAMF1	SFRP1	WNT5A	THBS1	TMIE
ROBO2	RARB	RARB	RORB	SDC2	SLC1A1	SLAMF1	WWTR1	TMEM100	WNT5A
RORC	RIPK4	RBFOX2	RORC	SEMA3F	SLC6A3	SLC38A3		TNFSF13
SCARF1	ROBO2	RGN	RUNX1T1	SEMA7A	SMTNL1	SPINK2		TNFSF4
SELP	RORB	ROBO2	SCARF1	SFRP1	SOX6	STC2		TPBG
SLAMF1	RORC	SCARF1	SCIN	SHROOM3	SOX8	STON1		TRPC6
SORBS2	RYR2	SCIN	SCRT2	SORBS2	SYT3	STON2		WASF3
SSPN	SEMA3F	SCRT2	SDC2	SOX18	TACR1	STXBP4		WNT5A
TACSTD2	SEMA7A	SDC2	SEMA3F	SOX6	TBX1	STXBP6		WWTR1
THBS1	SFRP1	SEMA3F	SEMA7A	SOX8	TGFB3	SYT15
TMEM47	SHROOM3	SEMA7A	SFRP1	SPO11	THBS1	SYT3
TNFSF4	SORBS2	SFRP1	SOX6	TBX1	TMEM100	SYT9
TPBG	SOX18	SOX6	SOX8	TCF15	TNFSF13	SYTL5
VWF	SOX6	SOX8	SYT3	TMEM100	TNFSF4	TACR1
	SOX8	SYT3	TACSTD2	TULP1	TPBG	TC2N
	STC2	TACSTD2	TBX1	UGT8	TRPC6	TGFB3
	TACSTD2	TBX1	TGFB3	WASF3	WASF3	THBS1
	TBX1	TGFB3	TMEM100	WNT5A	WNT5A	TMEM102
	TBX4	THBS1	TNFSF4	ZMYND15	WWTR1	TMEM30B
	TCF15	TIE1	TRPC6		ZBP1	TNFSF4
	TGM2	TMEM100	WNT5A			TRPC1
	TIE1	TNFSF13	WWTR1			TRPC6
	TMEM100	TNFSF4				TRPV3
	TSPAN12	TPBG				TULP1
	USP13	TRPC6				UNC13B
	WNT5A	TSPAN12				WNT5A
	WWTR1	WASF3				WWTR1
		WNT5A				ZNF205
		WWTR1
